# Supplementary material for: Digital sequencing is improved by using structured unique molecular identifiers
Source: Genome Biol. 2025 Feb 25;26:37. doi: 10.1186/s13059-025-03504-x (PMC11853513; doi:10.1186/s13059-025-03504-x)
Supplement: Supplementary file 2 — Additional file 2. This file includes supplementary tables raging from Table S1 to S2. [file 13059_2025_3504_MOESM2_ESM.xlsx]

## Sheet: Table S1
Table S1. Expected and detected variant allele frequency for data shown in Fig. 5A.
	Dilution 0.1			Diution 0.025			Dilution 0.01			Wildtype
Mutation	Detected VAF(%)	Expected VAF(%)	Number of detected mutant alleles	Detected VAF(%)	Expected VAF(%)	Number of detected mutant alleles	Detected VAF(%)	Expected VAF(%)	Number of detected mutant alleles	Detected VAF(%)	Number of detected mutant alleles
ABL1-T315I	0.0883466	0.1	8.75	0.0225152	0.025	2.25	0.0197509	0.01	2	0	0
ALK-F1174L	0.118214	0.1	14	0.0261555	0.025	3	0.0169077	0.01	2	0	0
BRAF-V600G	0.175848	0.0769231	8	0.0814564	0.0192308	3.75	0.0270973	0.00769231	1.25	0	0
BRAF-V600M	0.287203	0.0769231	13.25	0.0594272	0.0192308	2.75	0.0327966	0.00769231	1.5	0.0146857	0.75
EGFR-T790M	0.0871805	0.0769231	19	0.0266994	0.0192308	6.25	0.0122467	0.00769231	2.75	0.00553853	1.25
FGFR2-S252W	0.0859531	0.0769231	12.75	0.0149977	0.0192308	2.25	0.00307369	0.00769231	0.5	0	0
FLT3-D835Y	0.149431	0.1	11.5	0.0618927	0.025	5	0.0223378	0.01	1.75	0	0
GNAQ-Q209L	0.115488	0.1	8.25	0.0240454	0.025	1.75	0.00689629	0.01	0.5	0	0
IDH1-R132C	0.228288	0.1	23.5	0.196661	0.025	20.5	0.124162	0.01	12.5	0.11056	12
IDH1-R132H	0.104193	0.1	10.75	0.0217067	0.025	2.25	0.01207	0.01	1.25	0.00226101	0.25
IDH2-R172K	0.121802	0.1	14	0.019806	0.025	2.5	0.0268806	0.01	3.25	0.0151264	1.75
JAK2-V617F	0.143594	0.1	8.5	0.0426708	0.025	2.5	0	0.01	0	0.00369932	0.25
KIT-D816V	0.0832081	0.1	8	0.0458203	0.025	4.5	0.0125349	0.01	1.25	0	0
KRAS-A146T	0.130164	0.1	3	0.0580552	0.025	1.25	0	0.01	0	0	0
KRAS-G12A	0.130162	0.1	7.5	0.0176682	0.025	1	0.0131328	0.01	0.75	0	0
KRAS-G12C	0.0902989	0.1	5.25	0.0132738	0.025	0.75	0.00472947	0.01	0.25	0	0
KRAS-G12D	0.105349	0.1	6	0.0265142	0.025	1.5	0.0228446	0.01	1.25	0	0
KRAS-G12R	0.0979316	0.1	5.75	0.0173798	0.025	1	0.00892379	0.01	0.5	0	0
KRAS-G12S	0.122452	0.1	7	0.0473213	0.025	2.75	0.00945895	0.01	0.5	0	0
KRAS-G12V	0.110415	0.1	6.5	0.0310229	0.025	1.75	0.0124051	0.01	0.75	0	0
KRAS-Q61H	0.0665489	0.1	9.5	0.0325121	0.025	4.75	0.00343197	0.01	0.5	0	0
KRAS-Q61L	0.0731202	0.1	10.25	0.0486885	0.025	7	0.0195198	0.01	3	0.00177633	0.25
MEK1-P124L	0.155359	0.1	16.75	0.0296859	0.025	3.25	0.0049087	0.01	0.5	0.00655335	0.75
NOTCH1-L1600P	0.161967	0.0923077	7.25	0.0274045	0.0230769	1.5	0.0209857	0.00923077	1.25	0.00475737	0.25
NRAS-Q61H	0.114762	0.1	14.75	0.0323688	0.025	4	0.00579336	0.01	0.75	0	0
NRAS-Q61K	0.159553	0.1	20.25	0.0433244	0.025	5.5	0.016152	0.01	2	0.00783156	1
NRAS-Q61L	0.0858379	0.1	10.75	0.0119861	0.025	1.5	0.0153826	0.01	2	0	0
NRAS-Q61R	0.117978	0.1	14.25	0.0370822	0.025	4.75	0.00812287	0.01	1	0	0
PDGFRA-D842V	0.107861	0.1	10.25	0.0160295	0.025	1.5	0.0127827	0.01	1.25	0	0
PIK3CA-E542K	0.0805271	0.1	6	0.0475829	0.025	3.5	0.00670323	0.01	0.5	0	0
PIK3CA-E545K	0.097225	0.1	7	0.0339512	0.025	2.5	0.0104047	0.01	0.75	0	0
Average values are shown, n=4.

## Sheet: Table S2
Table S2. Detected number of molecules for data shown in Fig. 5B.
	Number of consensus 3 mutated reads (Horizon reference material with mutations) a		Number of consensus 3 non-reference reads (Horizon wild-type reference material) a		Number consensus 3 of non-reference reads (Roche genomic DNA) b
Mutation	UMI structure X	Reference UMI	UMI structure X	Reference UMI	UMI structure X	Reference UMI
ABL1-T315I	11.3	8.5	0	0.3	0	0
ALK-F1174L	17.8	11.5	0	0	0.5	0
BRAF-V600E	27.5	18.8	25.2	25.2	0	0
BRAF-V600G	8.3	2.8	25.2	25.2	0	0
BRAF-V600M	9	7	0	0	0	0
EGFR-G719S	223.8	173.5	214.5	193.5	0	0
EGFR-T790M	17	19.3	0	0	0	0
FGFR2-S252W	10.8	9.5	0	0	0	0
FLT3-D835Y	10.5	8.5	0	0	0	0
GNAQ-Q209L	9	8.3	0	0	0	0
IDH1-R132C	20	8.3	17.5	1.5	12.5	0.5
IDH1-R132H	12.3	12	0	0.3	0	0
IDH2-R172K	13	10.8	12.3	8.3	8.5	7.5
JAK2-V617F	8	5.3	0	0	0	0
KIT-D816V	13.3	9.5	0	0	0	0
KRAS-A146T	3	1.8	0	0	0	0
KRAS-G12A	4.8	2.8	0	0	0	0
KRAS-G12C	5.3	9.8	0	0	0	0
KRAS-G12D	6	6	0	0	0	0
KRAS-G12R	5.3	5.5	0	0	0	0
KRAS-G12S	6	7	0	0	0	0
KRAS-G12V	7	5.5	0	0	0	0
KRAS-G13D	133.8	112.3	122	109	0	0
KRAS-Q61H	16.5	16.3	0	0	0.5	0
KRAS-Q61L	21.3	14.5	0	0	0	0
MEK1-P124L	11.8	12	0	0	0	0
NOTCH1-L1600P	13.5	11	0	0	0	0
NRAS-Q61H	10.8	10.3	0	0	0	0
NRAS-Q61K	15.5	14.8	0.3	0	0	0
NRAS-Q61L	12	9	0	0	0	0
NRAS-Q61R	19.8	14.5	0	0	0	0
PDGFRA-D842V	12	8.8	0	0	0	0
PIK3CA-E542K	9.8	3.8	0	0	0	0
PIK3CA-E545K	7.3	5.8	0	0	0.5	0
a Average values are shown, n=4.
b Average values are shown, n=2.
