# Supplementary material for: Digital sequencing is improved by using structured unique molecular identifiers
Source: Genome Biol. 2025 Feb 25;26:37. doi: 10.1186/s13059-025-03504-x (PMC11853513; doi:10.1186/s13059-025-03504-x)
Supplement: Supplementary file 3 — Additional file 3. This file includes supplementary tables raging from Table S3 to S5. [file 13059_2025_3504_MOESM3_ESM.xlsx]

## Sheet: Table S3
Table S3. Barcoding primer sequences.
Forward barcode/UMI primer		5'-GGACACTCTTTCCCTACACGACGCTCTTCCGATCT-[UMI]-ATGGGAAAGAGTGTCC-[Forward target primer]-3'
Reverse barcode/UMI primer		5'-GTGACTGGAGTTCAGACGTGTGCTCTTCCGATCT-[Reverse target primer]-3'
Assay name	Forward target primer [5´ - 3´]	Reverse target primer [5´ - 3´]	Amplicon Length (bp)	Chr.	Fwd. primer starta	Fwd. primer stopa	Rev. primer starta	Rev. primer stopa
ABL1	CACGTGTTGAAGTCCTCGTTGTCTTGT	AGTCCAGGAGGTTCCCGTAGGTCATGAA	102	9	130872827	130872853	130872928	130872901
ALK	GGCTCACCCCAATGCAGCGAACAA	AGATTTGCCCAGACTCAGCTCAGTTA	100	2	29220792	29220815	29220891	29220866
ARHGEF25	GTGGGATCCAGCGCTATGT	AAGATCTGAGCCACATGCTTGA	79	12	57615913	57615931	57615970	57615991
ARID2	TGCTCATTTTGAAGTAAATCCAGATTGTTCTGTT	ACTGCAAGTCGAGAGGTATTCAGAATACATT	76	12	45848842	45848875	45848917	45848887
BRAF_A	TGGGACCCACTCCATCG	ATATTTCTTCATGAAGACCTCACAGTAA	80	7	140753312	140753328	140753391	140753364
BRAF_B	TGGATCCAGACAACTGTTCAAACTGA	TTCTTCATGAAGACCTCACAGTAAAAA	102	7	140753286	140753311	140753387	140753361
BRPF1	GAGAGCCAGATGACCCCCAG	CGCTGACGCAGGGAACTC	80	3	9744352	9744371	9744414	9744431
CACNA2D2	TGGGGCTCACGTTCTGC	AGGGCACCACAGGCTACA	66	3	50379422	50379438	50379470	50379487
CDKN2A	CAACTGCGCCGACCCC	CAGCGTGTCCAGGAAGCC	73	9	21971149	21971134	21971077	21971094
CMSS1	CCTTTTCTTTCTTCTCTTTCATCTTGGA	CACGCTTCTCCAGCAACTTT	66	3	100172284	100172311	100172330	100172349
CNOT9	TTGCACACTGTCAGCAAAAC	ACCAATAACTCCAAGGCTGGT	66	2	218584658	218584677	218584723	218584703
CTNNB1	GTCACTGGCAGCAACAGTCTTACCTG	TTCCTCAGGATTGCCTTTACCACTCAGA	94	3	41224580	41224605	41224674	41224647
CYSLTR2	TGGCCTGCAGGATTATGTCTTATT	CCAGGAAACGCACAACACTCAG	90	13	48707143	48707166	48707232	48707211
EGFR_A	CTCTCTTGAGGATCTTGAAGGAAACTGA	GGGACCTTACCTTATACACCGTGCCGAA	90	7	55173964	55173991	55174026	55174053
EGFR_B	GCTGGGCATCTGCCTCACCTCCA	CATAGTCCAGGAGGCAGCCGAA	74	7	55181340	55181362	55181413	55181392
EZH2	CTGAATACAGGTTATCAGTGCCT	TCAAAGATCCTGTGCAGAAAAATGAAT	76	7	148811599	148811621	148811674	148811648
FBXW7_A	TGCAGAGTTCAGTTACCTTAGGAGA	TGCATACATCAGACAGCACAGA	80	4	152330716	152330740	152330795	152330774
FBXW7_B	CCATGACAAGATTTTCCCTTACC	CACCTTATATGGGCATACTTCCACT	76	4	152328186	152328208	152328261	152328237
FGF14	AGAGCCCGCGGTTCTTG	CGGCTTGATCCGCCAGAAG	98	13	101916528	101916544	101916607	101916625
FGFR2	CCGACCACTGTGGAGGCATTT	CCTTTCTTCCCTCTCTCCACCAGA	87	10	121520106	121520126	121520192	121520169
FLT3	GCCCCTGACAACATAGTTGGAATCA	CCCACGGGAAAGTGGTGAAGATA	80	13	28018470	28018494	28018549	28018527
GNA11_A	CCACCTTGGGCTACCTGC	GGTACTCGATGATGCCGGTG	75	19	3114970	3114987	3115044	3115025
GNA11_B	GTCCTTTCAGGATGGTGGATGTG	GGATGTCACGTTCTCAAAGCAGT	80	19	3118914	3118936	3118993	3118971
GNAQ_A	ATTCGATGATCCCTGTGGTGG	GTAGCTGACCCTGCCTACCT	76	9	77797551	77797571	77797626	77797607
GNAQ_B	GCAGTGTATCCATTTTCTTCTCTCT	GTATTGTTAACCTTGCAGAATGGTC	70	9	77794541	77794565	77794610	77794586
GNAQ_C	CACTAAGCGCTACTAGAAACATGATAGA	TTGTTAACCTTGCAGAATGGTCGATGTA	110	9	77794498	77794525	77794607	77794580
GOLGB1	GACTGCTCTCTTCATTTGGCAT	AGCTCCAATTAAAATGAAAGTATTTCTTGA	77	3	121698614	121698635	121698661	121698690
HAPLN3	GTGAACAGGGTCTCCTCGGG	TCTCTCCCCCAAGACCTCCTTA	68	15	88881671	88881690	88881717	88881738
HRAS	GCGATGACGGAATATAAGCTG	CTGGATCAGCTGGATGGTCA	78	11	534325	534305	534248	534267
IDH1_A	CCAACATGACTTACTTGATCCCCATAA	CTTGTGAGTGGATGGGTAAAACCTA	71	2	208248355	208248381	208248425	208248401
IDH1_B	CACATTATTGCCAACATGACTTACTTGA	AGTGGATGGGTAAAACCTATCATCATA	75	2	208248345	208248372	208248419	208248393
IDH2_A	AGTGGATCCCCTCTCCACC	TAGTCCCTGGCTGGACCAAG	84	15	90088559	90088577	90088642	90088623
IDH2_B	GCCCAGGTCAGTGGATCCCCTCTCCA	TAGTCCCTGGCTGGACCAAGCCCATCA	93	15	90088550	90088575	90088642	90088616
JAK2	CAAGCTTTCTCACAAGCATTTGGTTTTA	ACAGATGCTCTGAGAAAGGCATTAGAAA	105	9	5073727	5073754	5073831	5073804
KIT	CTCCTTACTCATGGTCGGATCACAAAGA	GGTACTCACGTTTCCTTTAACCACATAA	99	4	54733103	54733130	54733201	54733174
KRAS_A	GATTTTGCAGAAAACAGATCTGTATTTA	GCTCAGGACTTAGCAAGAAGTTATGGAA	107	12	25225570	25225597	25225676	25225649
KRAS_B	CCACAAAATGATTCTGAATTAGCTGTA	GGCCTGCTGAAAATGACTGAATATA	100	12	25245297	25245323	25245396	25245372
KRAS_C	GAAAGCCCTCCCCAGTCCTCA	GTCTCTTGGATATTCTCGACACAGCA	84	12	25227289	25227309	25227372	25227347
L3MBTL3	ACCCCGGGATGTAAAGGGATT	CATACCTGTGAGGGCCCAG	64	6	130094309	130094329	130094354	130094372
MEK1_A	CGCCTTGAGGCCTTTCTTAC	GTCGTCATCCTTCAGTTCTCC	57	15	66435091	66435110	66435147	66435127
MEK1_B	AACCTCTCTTTCTTCCACCTTTCTC	CTTATGATCTGGTTCCGGATTGCG	75	15	66436718	66436742	66436792	66436769
MEK1_C	AGGGAGCTGCAGGTTCTG	GCCATCGCTGTAGAACGCA	75	15	66436791	66436808	66436865	66436847
MEK1_D	GCAGATGTCAAGCCCTCCAA	GCTGACCCCAAAGTCACAGA	72	15	66481751	66481770	66481822	66481803
MEK1_E	CGCAATCCGGAACCAGATCATAA	CGCTGTAGAACGCACCATAGAA	92	15	66436769	66436791	66436860	66436839
MS4A1	ATTAACATATACAACTGTGAACCAGC	TGGGTAGATGGGGAGTTTTTCT	59	11	60466068	60466093	60466105	60466126
MUC12	CAGGCCGTAGTGAGGAATCAAAA	AGGGTGTAGAGCCGGCAG	84	7	100991855	100991877	100991921	100991938
MYCBP2	AGAGGAGACTTAGACTTCATTGTGTT	TGGGAAAACCGAGACCACTT	63	13	77097687	77097712	77097730	77097749
NF1	TCATCAGTTCCTCCTCAGAATTCCCCC	AAGCATACCTGGTATAAACAGTGGCACAC	70	17	31249058	31249084	31249127	31249099
NOTCH1	CCGTGTGCGTCACGCTTGAAGA	TCCACTTCCTGCGGGAGCTCA	67	9	136504856	136504877	136504922	136504902
NPAS4	GCTTGAGGACATCGTAGCGG	ATTTCCCCTCGGCTGTGAAC	62	11	66422163	66422182	66422205	66422224
NRAS_A	GCTGGATTGTCAGTGCGCTTTTCC	GACTGAGTACAAACTGGTGGTGGTTGG	65	1	114716094	114716117	114716158	114716132
NRAS_B	GAGGAAGCCTTCGCCTGTCCTCATGTA	GAAACCTGTTTGTTGGACATACTGGATA	93	1	114713853	114713879	114713945	114713918
PCDHGB2	ATGCCCCAGTTTTCCAACAGA	TAGAGGCGCCAGGAGGATT	69	5	141361478	141361498	141361528	141361546
PCDHGC3	GCCCTGGACCGAGAACG	CAACGCCGTCAGCACTAACT	51	5	141476717	141476733	141476748	141476767
PDGFRA	CCTCCTGGCACAAGGAAAAATTGTGA	GAGGACGTACACTGCCTTTCGACACATA	101	4	54285873	54285898	54285973	54285946
PIK3CA	CAGCTCAAAGCAATTTCTACACGAGA	TTTTAGCACTTACCTGTGACTCCATAGA	90	3	179218258	179218283	179218347	179218320
PLCB4	CGCATTTACCCCAAGGGAGG	CAGCCAGCGTTCCAGAAAATC	71	20	9409079	9409098	9409149	9409129
PLEKHG4B	CCCAGAAGAAAATGATAAAGAAAACGC	TGGGGCCACTGTCGGG	63	5	163296	163322	163343	163358
PPP6C	AGCCTTCGTGCACTAGTTGAT	GTGCCTTTCTAAATTGCAGTTTGTT	80	9	125149861	125149881	125149940	125149916
PUDP	TGCAGGGAATTCAGCACCAG	TCCTGACGGAAACTTGAGCC	63	X	7050339	7050358	7050382	7050401
PURA	GTCAACCGGGGGCCTG	GTCACGGAACTCGATGAGCC	81	5	140114701	140114716	140114762	140114781
RAC1	ACTTGCCTACTGATCAGTTACACAACCAATG	GGTTAATTCCCAATTTAAGATACTTACACAGTAGGG	86	7	6387225	6387255	6387310	6387275
SF3B1_A	CCATGTAAGTCCTAGCATTCATTT	TGTACTCTTTTTCCTGTTGCTGT	80	2	197418544	197418567	197418623	197418601
SF3B1_B	GAGGCTACAACAGCAAAAGCTC	CTATGATCTCTACCATGAGACCTGA	88	2	197402723	197402744	197402810	197402786
SF3B1_C	AGATGGCACAGCCCATAAGAA	GAAGTCCTGGCAAGCGAGA	74	2	197402595	197402615	197402668	197402650
SF3B1_D	GCAATGGCCAAAGCACTGAT	CCTGTGTTTGGTTTTGTAGGTCT	71	2	197402079	197402098	197402149	197402127
SF3B1_E	ACCATCAATCAGTTGTTCTTCAAGT	AAATGGTGATGGAGACAATTGAG	89	2	197400748	197400772	197400836	197400814
SF3B1_F	GGCTCCCATAACTGCCTGAAT	GGATTTGGTTGTGAAGATTCGCT	99	2	197393029	197393049	197393127	197393105
STK19	GTACGTCACTGCTCTGCGCCG	GGTAGGAATGGAGGGAAGAGAACCTGAA	61	6	31972322	31972342	31972382	31972355
TMPRSS9	AACAAGGAGCACTTCTGTGGG	CATTGAAGCAGTGAGCAGCA	73	19	2405472	2405492	2405525	2405544
TP53_A	GGCCCCTGTCATCTTCTGT	CAGAATGCAAGAAGCCCAGA	78	17	7676097	7676079	7676020	7676039
TP53_B	TTGCGTGTGGAGTATTTGGA	AGACCTCAGGCGGCTCATAG	76	17	7674930	7674911	7674855	7674874
TP53_C	CTTCCAGTGTGATGATGGTGAGGATGG	ACATGTGTAACAGTTCCTGCATGGGC	69	17	7674188	7674214	7674256	7674231
TP53_D	GTGGCAAGTGGCTCCTGA	CATGGGCGGCATGAAC	76	17	7674162	7674179	7674237	7674222
TP53_E	TCCTCTGTTGCTGCAGATCC	TGAGTTCCAAGGCCTCATTC	74	17	7670731	7670712	7670658	7670677
WT1	CCTGGTGTGGGTCTTCAGGTGG	GTGTGAAACCATTCCAGTGTAAAACTTGTCAG	74	11	32391991	32392012	32392064	32392033
Target primers for the personalized ctDNA panel is not shared due to protection of the study subject.
aPrimer position in human reference genome GRCh38/hg38
Chr. - Chromosome

## Sheet: Table S4
Table S4. UMI sequences.
Structured UMI name	UMI sequence [5´ - 3´]	Number of random nucleotides (N)	UMI length (bp)
Reference	NNNNNNNNNNNN	12	12
I	NNNNNWWNNNNN	10	12
II	SSWSWWWSWWSWSS	0	14
III/IV	SWSSWWWSSWSWWWSWWSWSS	0	21
V	SWSSWSSWWWSSWSWWWSWWSWSS	0	24
VI	SWSWSWSWSWSWSWSWSWSWSWSW	0	24
VII	SSWWSSWWSSWWSSWWSSWWSSWW	0	24
VIII	NNANNNNANNNNANN	12	15
IX	NNANNANNANNANNANN	12	17
X	NNNNAAANNANNAAANNNN	12	19
XI	NNNAANNNAANNNAANNN	12	18
XII	NNNAANNNACANNNAANNN	12	19
XIII	NNTNNANNCNNANN	10	14
XIV	NNTNNANNCNNANNTNN	12	17
XV	NNTNNANNCANNANN	10	15
XVI	NNTNNANNCANNANNTNN	12	18
XVII	NANTNANCNTNTNCNTNAN	10	19
XVIII	NANTNANCNTNTNCNTNANTNAN	12	23
XIX	NNNNNNGAGCGNNNNNN	12	17

## Sheet: Table S5
Table S5. Adapter primer sequences.
Illumina forward primer		AATGATACGGCGACCACCGAGATCTACACTCTTTCCCTACACGACGCTCTTCCGATCT
Illumina reverse primer with sample index		CAAGCAGAAGACGGCATACGAGATNNNNNNGTGACTGGAGTTCAGACGTGTGCTCTTCCGATCT
