# Supplementary material for: Digital sequencing is improved by using structured unique molecular identifiers
Source: Genome Biol. 2025 Feb 25;26:37. doi: 10.1186/s13059-025-03504-x (PMC11853513; doi:10.1186/s13059-025-03504-x)
Supplement: Supplementary file 4 — Additional file 4. This file includes supplementary tables raging from Table S6 to S10 with source data for figures. [file 13059_2025_3504_MOESM4_ESM.xlsx]

## Sheet: Table S6
Table S6. Source data for Fig. 2.
A
Assay performance based on quantitative PCR.
	Positive template control			Negative template control
Cycle	Replicate 1	Replicate 2	Replicate 3	Replicate 1	Replicate 2	Replicate 3
1	-14.4457	-12.8242	-8.53262	-12.1199	-14.5283	-15.2583
2	-9.60784	-6.70969	-3.87381	-7.79239	-6.42973	-9.15063
3	-5.93367	-0.981716	-0.544003	-6.05035	-5.83054	-4.30239
4	1.94779	-0.303835	-1.95813	-1.94436	-4.3204	-3.33378
5	2.70438	0.750032	3.37087	-0.189153	-1.48286	0.62557
6	2.40621	2.63505	0.795929	1.14721	2.28427	0.62566
7	7.39209	4.17232	2.97871	4.90508	2.05082	3.10612
8	7.15232	7.53384	6.48147	3.86558	4.67395	2.62377
9	5.02067	5.98966	4.9317	4.56605	4.35664	4.90652
10	8.0783	6.36295	5.55229	3.74972	6.32072	3.24558
11	8.04942	4.67332	5.73187	4.5517	7.5894	6.26291
12	7.45225	2.66043	3.31448	6.25964	7.05034	6.5757
13	7.93238	4.12203	3.91984	6.18214	4.43972	6.04614
14	4.17336	4.51905	3.2867	7.35784	5.43247	4.88609
15	2.94738	0.953233	-0.789709	4.68525	3.71899	5.50019
16	2.41093	4.45488	1.11088	2.31713	4.59982	3.55987
17	2.03014	4.50527	-2.96584	3.11623	6.35826	2.23857
18	1.00353	-1.8879	1.16505	3.24122	2.03505	3.05678
19	1.13299	0.234165	1.55507	3.77165	1.85525	4.68564
20	-1.4685	0.856368	-1.20649	3.21759	2.41549	3.17514
21	-2.13329	-1.18363	1.74826	0.71875	2.07816	3.10188
22	-2.36135	-1.38131	1.98268	1.16428	0.377472	-0.514505
23	-2.33972	0.768132	8.68726	0.268643	-0.00965249	-0.811211
24	0.0748392	7.70023	14.737	1.31966	1.24131	-1.33722
25	4.44363	17.3216	28.4213	-2.04604	-0.679503	-2.07501
26	17.0323	36.8271	63.2247	-1.32691	-1.48947	-1.77318
27	42.4371	77.522	124.883	1.87824	0.184253	-0.994945
28	88.1901	154.774	240.516	-0.542295	-1.58784	-1.9689
29	174.561	289.616	432.913	-0.874562	-2.70266	0.276086
30	319.714	511.352	725.26	-1.0225	1.14953	5.94639
31	540.39	832.304	1093.25	5.90038	2.68538	13.1303
32	823.342	1204.45	1453.45	12.2895	9.49626	31.1847
33	1094.39	1538.48	1713.18	26.6115	21.1234	65.9247
34	1287.84	1768.84	1877.62	53.2344	52.8557	130.386
35	1416.67	1910.15	1991.46	113.378	106.647	254.472
36	1508.12	2010.66	2072.46	208.909	210.897	472.835
37	1577.28	2085.78	2135.5	389.676	391.399	814.243
38	1624.9	2133.89	2175.51	671.972	693.226	1284.87
39	1660.7	2169.78	2206.12	1057.5	1138.35	1780.97
40	1679.12	2192.57	2222.68	1464.83	1636.76	2156.03
41	1694.59	2207.69	2240.59	1779.98	2033.35	2393.72
42	1699.62	2215.25	2245.98	1981.49	2284.39	2540.81
43	1706.5	2223.56	2250.67	2107.3	2454.37	2641.15
44	1704.2	2224.06	2254.25	2191.41	2561.56	2706.03
45	1705.52	2223.22	2253.43	2241.37	2638.72	2747.48
B
Assay performance based on parallel capillary electrophoresis.
Size (base pairs)	101	101.28	101.55	101.82	102.1	102.37	102.65	102.93	103.2	103.47	103.75	104.03	104.3	104.57	104.85	105.12	105.4	105.68	105.95	106.22	106.5	106.78	107.05	107.32	107.6	107.87	108.15	108.43	108.7	108.97	109.25	109.53	109.8	110.07	110.35	110.62	110.9	111.18	111.45	111.72	112	112.28	112.55	112.82	113.1	113.37	113.65	113.93	114.2
Reference UMI	1.8	1.57	0.36	0	0.77	1.53	2.06	3.08	4.14	3.92	2.44	1.04	0.35	0.18	0	0	0.77	2.39	3.79	3.48	1.55	0	0	0.22	0.49	1.54	3.16	4	3.69	3.39	4.04	4.9	4.66	4.43	2.61	1.3	1.72	2.82	2.91	1.9	0.74	0	0.25	2.13	4.49	5.26	4.14	2.54	1.56
Structured UMI X	1.51	0	0.54	3.13	5.55	6.07	5.57	5.07	4.1	4.23	5.1	5.86	6.59	7.59	7.96	6.25	2.82	0.24	0.12	0	0.7	0.95	0.76	0.56	0.74	1.7	2.57	1.99	0.6	0.18	1	1.74	2.49	4.13	4.98	4.59	3.65	2.68	1.62	0.95	1.3	1.75	1.27	0.88	1.29	1.7	2.8	3.45	4.54
C
Relative specificity for all UMI designs based on quantitative PCR.
UMI structure	BRAF	CTNNB1	TP53_A	TP53_B	TP53_D	TP53_E
Reference	1.77316	1.65983	-1.72017	-0.893506	-1.77247	0.953161
I	5.17316	2.38983	0.276494	7.85649	1.58559	1.75316
II	5.03649	4.26649	3.64316	6.45316	5.7014	0.486494
III	7.66649	2.64983	4.62983	6.25316	5.49285	4.33983
IV	3.48778	1.72444	4.60778	2.24444	4.54444	2.45778
V	2.63111	0.534444	4.52444	2.88111	1.80444	3.19778
VI	-0.215556	-2.57556	4.99444	5.13778	5.97111	3.14444
VII	2.78778	3.97778	5.71111	6.93111	6.10111	0.837778
VIII	4.56649	3.96983	3.90649	5.25649	4.17571	0.486494
IX	6.11649	5.56983	3.87316	4.12316	4.48326	0.283161
X	6.61983	3.29983	1.57649	7.45983	7.0621	2.13649
XI	7.28983	1.84983	3.60316	6.74649	6.85704	4.35316
XII	4.68649	3.19316	3.59649	5.34316	1.09822	2.17649
XIII	6.85983	4.28316	3.63649	4.31983	-2.94402	4.01649
XIV	4.87983	3.97649	3.54316	4.33649	-0.717083	4.54983
XV	6.26983	3.30983	4.01649	7.84316	5.30618	3.60316
XVI	2.89111	1.78444	4.56778	3.71778	1.54778	2.20778
XVII	7.41983	1.61649	4.51649	5.51649	5.30939	5.16983
XVIII	7.01983	0.393161	3.66983	5.72983	4.45298	4.21649
XIX	-2.40351	1.83649	0.666494	1.19316	1.96015	2.31983
D
Specificity for all UMI designs based on correct library product formation using parallel capillary electrophoresis.
UMI structure	BRAF	CTNNB1	TP53_A	TP53_B	TP53_D	TP53_E
Reference	59	48.9	27.3	48.6	12.1	63.6
I	71.5	61.4	33.9	83.2	66.1	62.9
II	74.9	64.4	73.6	83.9	66.7	33.4
III	75.9	61.9	76.1	84.1	67	78.6
IV	64.8	65.6	75.6	74	73.9	71.2
V	48.3	44.9	58.9	60.9	55.4	61.1
VI	60	14	71.9	73.7	71.8	69.2
VII	61.7	78.7	79.3	77.2	71.3	39.6
VIII	52.2	51.3	58	71.1	64.2	41.7
IX	64.4	71.8	66.7	6.7	56	39.7
X	73.2	65.4	79.5	85.8	72.2	73.6
XI	72.9	63.3	79.3	25.5	70.5	75.1
XII	43	47.8	61.6	65.9	67.5	67.7
XIII	75.1	73.5	74.8	82.4	12	80.6
XIV	71.8	72.4	76	80	49.6	79
XV	72.4	65.7	79.5	85.6	52.1	79
XVI	66	59.2	74.1	78.1	64	71.4
XVII	67	64	73.6	49.7	71.8	80.8
XVIII	60	46.9	66.9	72.7	66.5	80.4
XIX	46.4	65.4	56.4	67.2	40.3	49.9
[truncated: 631 more columns]

## Sheet: Table S7
Table S7. Source data for Fig. 3.
A
Relative specificity using quantitative PCR.
	ARID2	CDKN2A	CNOT9	CYSLTR2	EZH2	FBXW7_A	FBXW7_B	GNA11_A	GNA11_B	GNAQ_A	GNAQ_B	HRAS	IDH1_A	IDH2_B	MEK1_C	MEK1_D	MEK1_A	MEK1_B	NF1	NRAS	PLCB4	PPP6C	RAC1	SF3B1_F	SF3B1_A	SF3B1_B	SF3B1_C	SF3B1_D	SF3B1_E	STK19	TP53_C	WT1
Reference UMI	-5.15	-2.27	-4.91	-1.59	-5.23	-1.08	-3.57	-2.99	-3.9	-2.25	-3.06	-3.76	-7.23	-2.64	-2.83	-4.57	-8.06	-6.1	-5.7	-6.01	-3.95	-6.14	-3.36	-1.86	-3.64	-1.38	-0.73	-1.89	-1.12	-3.57	-5.24	-5.72
Structured UMI X	-6.34	-7.32	-12.46	-6.15	-8.8	-5.01	-8.11	-6.33	-4.39	-10.38	-9.53	-3.63	-5.96	-5.68	-6.37	-7.3	-8.29	-9.12	-9.53	-6.96	-7.98	-3.27	-5.37	-5.71	-7.77	-11.04	-6.24	-3.25	-2.7	-5.51	-6.35	-4.83
B
Specificity based on correct library product formation using parallel capillary electrophoresis.
	CDKN2A	PPP6C	HRAS	MEK1_A	MEK1_B	MEK1_C	MEK1_D	GNA11_A	GNA11_B	GNAQ_A	GNAQ_B	CYSLTR2	TP53_C	WT1	STK19	IDH1_A	IDH2_B	EZH2	FBXW7_B	FBXW7_A	CNOT9	ARID2	PLCB4	SF3B1_D	SF3B1_C	SF3B1_A	SF3B1_F	SF3B1_E	SF3B1_B	RAC1	NF1	NRAS
Reference UMI	25.6	43.6	29.5	63.8	59.7	49.9	59	39	48.6	68.4	68.6	52.9	69.4	28.5	25	72.7	56.4	61	58	27.6	57.7	70.4	54.5	65.9	24	34.8	50.8	49.3	47.6	79.2	83	54.7
Structured UMI X	55.6	9.4	33.6	61.4	78.3	80.1	75.2	61.4	68.5	84.6	81.4	80.3	80.9	78.5	35.3	83.5	84.8	85.4	80.4	82.8	73.1	79.8	82.9	29.3	51.5	77.7	39.5	78.1	85.6	82.5	89.3	59.2
C
Melting temperatures of forward barcoding primers.
	Replicate	CDKN2A	PPP6C	HRAS	MEK1_A	MEK1_B	MEK1_C	MEK1_D	IDH1_A	IDH2_B	EZH2	FBXW7_B	FBXW7_A	CNOT9	ARID2	PLCB4	SF3B1_D	SF3B1_C	SF3B1_A	SF3B1_F	SF3B1_E	SF3B1_B	GNA11_A	GNA11_B	GNAQ_A	GNAQ_B	CYSLTR2	TP53_C	WT1	STK19	RAC1	NF1	NRAS
Reference	1	71.38	71.55	71.49	71.24	71.46	71.47	71.73	71.59	71.91	71.53	71.65	71.71	70.54	71.61	71.44	71.84	71.62	71.49	71.87	71.68	71.68	71.92	72.35	72.36	72.46	71.49	71.41	71.57	72.28	71.88	71.47	71.83
	2	71.5	71.55	71.46	71.27	71.48	71.33	71.64	71.72	71.76	71.36	71.71	71.63	70.5	71.44	71.4	71.79	71.61	71.54	71.77	71.65	71.75	71.75	72.33	72.19	72.42	71.62	71.53	71.61	72.28	71.94	71.52	71.82
Structured UMI X	1	69.89	70.22	70.05	69.8	70.23	70.09	70.52	70.38	70.67	70.37	70.28	70.63	68.93	70.67	69.76	70.72	69.97	69.91	70.9	70.57	70.43	70.39	71.15	70.99	71.3	70.33	70.57	70.84	71.29	71.22	70.19	70.74
	2	70.08	70.33	70.15	69.88	70.12	70.07	70.83	70.34	70.68	70.33	70.42	70.53	68.97	70.68	69.69	70.45	70.07	69.99	70.61	70.99	70.51	70.48	71.11	70.87	71.32	70.32	70.67	70.77	71.24	70.86	70	70.71

## Sheet: Table S8
Table S8. Source data for Fig. 4.
A
Relative specificity using quantitative PCR.
	Tri-plex 1	Tri-plex 2	Tri-plex 3	Tri-plex 4	Tri-plex 5	Tri-plex 6	Tri-plex 7	Tri-plex 8	Tri-plex 9	Tri-plex 10	Tri-plex 11	Tri-plex 12
Reference UMI	-2.32	-5.47	-3.39	-1.97	-3.56	-2.53	-3.06	-5.03	-1.78	-1.57	-3.55	-3.24
Structured UMI X	-4.53	-4.16	-6.64	-6.73	-5.23	-5.29	-5.08	-6.22	-3.08	-2.36	-5.59	-6.18
B
Specificity based on correct library product formation using parallel capillary electrophoresis.
	Tri-plex 1	Tri-plex 2	Tri-plex 3	Tri-plex 4	Tri-plex 5	Tri-plex 6	Tri-plex 7	Tri-plex 8	Tri-plex 9	Tri-plex 10	Tri-plex 11	Tri-plex 12
Reference UMI	31.3333	48	48.4	35.5333	38.8	21.3667	42.1333	48.8	41.2	38.9667	33.7	49.2333
Structured UMI X	57.5333	31.7333	64.0667	51.2667	39.9333	60.7	58.9	62.6	50.9	47.8333	57.2667	63.0667
C
Number of detected molecules assessed by digital sequencing.
	ARID2	BRAF	CDKN2A	CNOT9	CTNNB1	CYSLTR2	EZH2	FBXW7_A	FBXW7_B	GNA11_A	GNA11_B	GNAQ_A	GNAQ_B	HRAS	IDH1_A	IDH2_B	MEK1_A	MEK1_B	MEK1_C	MEK1_D	NF1	NRAS	PLCB4	PPP6C	RAC1	SF3B1_B	SF3B1_C	SF3B1_E	SF3B1_F	STK19	TP53_A	TP53_B	TP53_C	TP53_D	TP53_E	WT1
Reference UMI	1917.83	603	966	3026.5	2757.33	2093.33	2056.83	1587.67	878.333	1124.83	1452.83	2674.17	1628.33	731.667	2369.67	2746.83	2088.33	3741.17	2660.33	2838.17	3822.17	3364.25	3419.33	1522	1853	2121.83	1256.17	1368.33	2169.17	1844.67	3127	3285.83	2901	2729.17	3660.5	2655.67
Structured UMI X	1803.83	737.667	1147.33	3043.5	3229.67	2275.33	2163.5	1975.83	960.833	1368	1502.33	2744	1800.83	690.833	2367.5	2714.67	2330.5	3538	2930.67	3149.83	3653.25	3915.5	4043.67	1405.83	1917.5	2201	1487.67	1522.83	2479.17	2266.92	3325.17	3151.33	2876.33	3215.33	4067.5	3053.5
D
Fraction of off-target sequence reads.
	Tri-plex 1	Tri-plex 2	Tri-plex 3	Tri-plex 4	Tri-plex 5	Tri-plex 6	Tri-plex 7	Tri-plex 8	Tri-plex 9	Tri-plex 10	Tri-plex 11	Tri-plex 12
Reference UMI	30.9102	6.94059	11.0239	20.0129	9.58413	34.2253	17.1787	9.95618	35.8905	35.5456	21.3153	12.3455
Structured UMI X	6.90375	18.8406	0.704378	3.99367	3.8538	1.38626	3.19515	1.16747	20.2271	18.3964	1.37223	0.70991

## Sheet: Table S9
Table S9. Source data for Fig. 5.
A
Variant allele frequency (%) detected in standardized control material.
Expected VAF (%)	ABL1-T315I	ALK-F1174L	BRAF-V600G	BRAF-V600M	EGFR-T790M	FGFR2-S252W	FLT3-D835Y	GNAQ-Q209L	IDH1-R132C	IDH1-R132H	IDH2-R172K	JAK2-V617F	KIT-D816V	KRAS-A146T	KRAS-G12A	KRAS-G12C	KRAS-G12D	KRAS-G12R	KRAS-G12S	KRAS-G12V	KRAS-Q61H	KRAS-Q61L	MEK1-P124L	NOTCH1-L1600P	NRAS-Q61H	NRAS-Q61K	NRAS-Q61L	NRAS-Q61R	PDGFRA-D842V	PIK3CA-E542K	PIK3CA-E545K
0.1	0.0883466	0.118214	0.175848	0.287203	0.0871805	0.0859531	0.149431	0.115488	0.228288	0.104193	0.121802	0.143594	0.0832081	0.130164	0.130162	0.0902989	0.105349	0.0979316	0.122452	0.110415	0.0665489	0.0731202	0.155359	0.161967	0.114762	0.159553	0.0858379	0.117978	0.107861	0.0805271	0.097225
0.025	0.0225152	0.0261555	0.0814564	0.0594272	0.0266994	0.0149977	0.0618927	0.0240454	0.196661	0.0217067	0.019806	0.0426708	0.0458203	0.0580552	0.0176682	0.0132738	0.0265142	0.0173798	0.0473213	0.0310229	0.0325121	0.0486885	0.0296859	0.0274045	0.0323688	0.0433244	0.0119861	0.0370822	0.0160295	0.0475829	0.0339512
0.01	0.0197509	0.0169077	0.0270973	0.0327966	0.0122467	0.00307369	0.0223378	0.00689629	0.124162	0.01207	0.0268806	0	0.0125349	0	0.0131328	0.00472947	0.0228446	0.00892379	0.00945895	0.0124051	0.00343197	0.0195198	0.0049087	0.0209857	0.00579336	0.016152	0.0153826	0.00812287	0.0127827	0.00670323	0.0104047
Wild-type	0	0	0	0.0146857	0.00553853	0	0	0	0.11056	0.00226101	0.0151264	0.00369932	0	0	0	0	0	0	0	0	0	0.00177633	0.00655335	0.00475737	0	0.00783156	0	0	0	0	0
B
Number of detected mutated molecules in standardized control material.
	ABL1-T315I	ALK-F1174L	BRAF-V600E	BRAF-V600G	BRAF-V600M	EGFR-G719S	EGFR-T790M	FGFR2-S252W	FLT3-D835Y	GNAQ-Q209L	IDH1-R132C	IDH1-R132H	IDH2-R172K	JAK2-V617F	KIT-D816V	KRAS-A146T	KRAS-G12A	KRAS-G12C	KRAS-G12D	KRAS-G12R	KRAS-G12S	KRAS-G12V	KRAS-G13D	KRAS-Q61H	KRAS-Q61L	MEK1-P124L	NOTCH1-L1600P	NRAS-Q61H	NRAS-Q61K	NRAS-Q61L	NRAS-Q61R	PDGFRA-D842V	PIK3CA-E542K	PIK3CA-E545K
Reference UMI	4.25	5.75	9.375	1.375	3.5	86.75	9.625	4.75	4.25	4.125	4.125	6	5.375	2.625	4.75	0.875	1.375	4.875	3	2.75	3.5	2.75	56.125	8.125	7.25	6	5.5	5.125	7.375	4.5	7.25	4.375	1.875	2.875
Structured UMI X	5.625	8.875	13.75	4.125	4.5	111.875	8.5	5.375	5.25	4.5	10	6.125	6.5	4	6.625	1.5	2.375	2.625	3	2.625	3	3.5	66.875	8.25	10.625	5.875	6.75	5.375	7.75	6	9.875	6	4.875	3.625

## Sheet: Table S10
Table S10. Source data for Fig. 6.
B
Validation of mutations identified in tumor tissue with whole exome sequencing using a personalized ctDNA panel and SiMSen-Seq with UMI design X.
	ARHGEF25	BRPF1	CACNA2D2	CMSS1	FGF14	GOLGB1	HAPLN3	L3MBTL3	MS4A1	MUC12	MYCBP2	NPAS4	PCDHGB2	PCDHGC3	PLEKHG4B	PUDP	PURA	TMPRSS9
Whole exome sequencing	20.9	14.1	13.6	16.7	13.7	17.9	16.4	16.4	62.1	38.4	13.5	59.1	24.6	18.8	15.6	27.6	20.5	16.3
SiMSen-Seq	12.7138	13.3333	14.6281	15.6904	13.465	12.9482	11.5617	12.6682	57.8158	37.5515	13.9928	62.5426	17.2891	13.8719	23.2967	29.0627	14.441	13.7909
C
Variant allele frequencies for 18 patient-specific mutations in blood plasma during palliative chemotherapy in a patient diagnosed with leiomyosarcoma.
	Day
	0	24	44	65	86	107	122	129	150	171	192	213	241	262	283
ARHGEF25	1.5544	0	0	0	0.0234137	0	0	0	0	0	0	0.128041	1.0327	0.394737	0.252845
BRPF1	2.36531	0	0	0	0	0	0	0	0	0	0	0	0.536193	0.444444	0.79096
CACNA2D2	1.63711	0	0	0.0327681	0.0205508	0	0.0282486	0	0	0	0	0.235018	1.14566	0.11554	0.572082
CMSS1	3.0303	0.26738	0	0.0148876	0	0.100806	0	0	0	0	0	0	0.699301	0.775194	0.835655
FGF14	1.89125	0	0.218341	0.017334	0	0	0	0	0	0	0	0	0.40404	0.087108	0.397141
GOLGB1	2.0979	0	0	0	0	0	0	0	0	0	1.6129	0	0	0	0
HAPLN3	0.985663	0	0	0	0.0957167	0	0	0	0	0	0	0	1.15385	0.420463	0.198939
L3MBTL3	2.14797	0.557103	0	0.0495417	0.1001	0	0	0	0	0	0	0	0	0	1.45455
MS4A1	13.1646	0.607903	0.60241	0.0859254	0.108696	0	0	0	0	0	0	0.934579	6	2.13523	2.5
MUC12	7.44898	0.0801925	0	0.027027	0.0783904	0	0.0336361	0	0	0	0	0.137363	1.19658	0.214746	0.647948
MYCBP2	0.597015	0	0.636943	0	0	0	0	0	0	0	0	0	0	0	0
NPAS4	13.3132	0.316706	0.16	0.189361	0.036324	0	0.0917011	0	0	0	0	2.52226	7.49129	4.15194	5.56031
PCDHGB2	2.2293	0	0	0.0320205	0	0	0	0	0	0	0	0	0	0	0
PCDHGC3	2.15128	0	0	0	0	0	0	0	0	0	0	0.244101	0.610998	0.297872	0.476569
PLEKHG4B	4.10023	0	0	0.0253485	0	0	0	0	0	0	0.724638	0.429185	0.581395	0.194932	1.03734
PUDP	4.5283	0.390117	0	0.0335514	0	0	0	0	0	0	0	0.78125	1.88679	0.684932	0.947867
PURA	2.11268	0.583658	0	0	0.0793651	0.0532198	0	0	0	0	0	0	0.286533	0	0.321888
TMPRSS9	2.86029	0.10395	0	0	0	0	0	0	0	0	0	0	1.11857	0.0882613	0.602929
D
Overall variant allele frequency in blood plasma.
Day	0	24	44	65	86	107	122	129	150	171	192	213	241	262	283
Overall variant allele frequency (%)	1.9411	0.0661288	0.0272963	0.012922	0.0148569	0.00289754	0.00536942	0	0	0	0.0340832	0.169262	0.75358	0.277827	0.443967
F
Number of detected mutations over time.
Day	0	24	44	65	86	107	122	129	150	171	192	213	241	262	283
Number of detected mutations	18	8	4	10	8	2	3	0	0	0	2	8	14	13	15
G
Variant allele frequency in blood plasma versus tumor tissue.
	Liquid biopsy	Tumor tissue
ARHGEF25	1.5544	12.7138
BRPF1	2.36531	13.3333
CACNA2D2	1.63711	14.6281
CMSS1	3.0303	15.6904
FGF14	1.89125	13.465
GOLGB1	2.0979	12.9482
HAPLN3	0.985663	11.5617
L3MBTL3	2.14797	12.6682
MS4A1	13.1646	57.8158
MUC12	7.44898	37.5515
MYCBP2	0.597015	13.9928
NPAS4	13.3132	62.5426
PCDHGB2	2.2293	17.2891
PCDHGC3	2.15128	13.8719
PLEKHG4B	4.10023	23.2967
PUDP	4.5283	29.0627
PURA	2.11268	14.441
TMPRSS9	2.86029	13.7909
H
Number of detected mutations versus overall variant allele frequency.
	Day
	0	24	44	65	86	107	122	129	150	171	192	213	241	262	283
Overall variant allele frequency (%)	1.9411	0.0661288	0.0272963	0.012922	0.0148569	0.00289754	0.00536942	0	0	0	0.0340832	0.169262	0.75358	0.277827	0.443967
Number of detected mutations	18	8	4	10	8	2	3	0	0	0	2	8	14	13	15
I
Mutation heterogeneity over time.
	Day
	0	24	44	65	86	107	122	129	150	171	192	213	241	262	283
ARHGEF25	16	NA	NA	NA	7	NA	NA	NA	NA	NA	NA	8	8	7	14
BRPF1	8	NA	NA	NA	NA	NA	NA	NA	NA	NA	NA	NA	12	5	7
CACNA2D2	15	NA	NA	5	8	NA	3	NA	NA	NA	NA	6	6	11	10
CMSS1	6	6	NA	10	NA	1	NA	NA	NA	NA	NA	NA	9	3	6
FGF14	14	NA	3	9	NA	NA	NA	NA	NA	NA	NA	NA	13	13	12
GOLGB1	13	NA	NA	NA	NA	NA	NA	NA	NA	NA	1	NA	NA	NA	NA
HAPLN3	17	NA	NA	NA	3	NA	NA	NA	NA	NA	NA	NA	5	6	15
L3MBTL3	11	3	NA	3	2	NA	NA	NA	NA	NA	NA	NA	NA	NA	3
MS4A1	2	1	2	2	1	NA	NA	NA	NA	NA	NA	2	2	2	2
MUC12	3	8	NA	7	5	NA	2	NA	NA	NA	NA	7	4	9	8
MYCBP2	18	NA	1	NA	NA	NA	NA	NA	NA	NA	NA	NA	NA	NA	NA
NPAS4	1	5	4	1	6	NA	1	NA	NA	NA	NA	1	1	1	1
PCDHGB2	9	NA	NA	6	NA	NA	NA	NA	NA	NA	NA	NA	NA	NA	NA
PCDHGC3	10	NA	NA	NA	NA	NA	NA	NA	NA	NA	NA	5	10	8	11
PLEKHG4B	5	NA	NA	8	NA	NA	NA	NA	NA	NA	2	4	11	10	4
PUDP	4	4	NA	4	NA	NA	NA	NA	NA	NA	NA	3	3	4	5
PURA	12	2	NA	NA	4	2	NA	NA	NA	NA	NA	NA	14	NA	13
TMPRSS9	7	7	NA	NA	NA	NA	NA	NA	NA	NA	NA	NA	7	12	9
