# Supplementary material for: Digital sequencing is improved by using structured unique molecular identifiers
Source: Genome Biol. 2025 Feb 25;26:37. doi: 10.1186/s13059-025-03504-x (PMC11853513; doi:10.1186/s13059-025-03504-x)
Supplement: Supplementary file 5 — Additional file 5. This file includes supplementary tables raging from Table S11 to S29 with source data for supplementary figures 3 to 21. [file 13059_2025_3504_MOESM5_ESM.xlsx]

## Sheet: Table S11
Table S11. Source data for Fig. S3.
Number of molecules	Probability of UMI collision for a for a specific molecule, UMI design II	Probability of UMI collision for a for a specific molecule, UMI design X	Probability of any UMI collision in sample, UMI design II	Probability of any UMI collision in sample, UMI design X
10	0.0610184	5.96046e-05	0.304711	0.000298023
20	0.122	0.000119209	1.21328	0.00119209
30	0.182944	0.000178814	2.70921	0.00268217
40	0.24385	0.000238418	4.76552	0.00476826
50	0.30472	0.000298023	7.34562	0.0074503
60	0.365552	0.000357627	10.4043	0.0107283
70	0.426348	0.000417232	13.8893	0.0146021
80	0.487106	0.000476836	17.7422	0.0190717
90	0.547827	0.00053644	21.901	0.024137
100	0.608511	0.000596045	26.3006	0.0297979
200	1.21332	0.00119209	70.4977	0.119138
300	1.81445	0.00178812	93.5853	0.267862
400	2.41192	0.00238416	99.2424	0.475702
500	3.00575	0.00298019	99.9514	0.742289
600	3.59597	0.00357621	99.9983	1.06715
700	4.1826	0.00417224	100	1.4497
800	4.76566	0.00476826	100	1.88927
900	5.34517	0.00536427	100	2.38508
1000	5.92116	0.00596029	100	2.93626
1100	6.49364	0.0065563	100	3.54184
1200	7.06264	0.0071523	100	4.20075
1300	7.62817	0.0077483	100	4.91186
1400	8.19026	0.0083443	100	5.67393
1500	8.74894	0.0089403	100	6.48564
1600	9.30421	0.00953629	100	7.34562
1700	9.8561	0.0101323	100	8.25239
1800	10.4046	0.0107283	100	9.20441
1900	10.9498	0.0113242	100	10.2001
2000	11.4917	0.0119202	100	11.2378
2100	12.0303	0.0125162	100	12.3158
2200	12.5656	0.0131122	100	13.4323
2300	13.0977	0.0137081	100	14.5855
2400	13.6265	0.0143041	100	15.7736
2500	14.1521	0.0149001	100	16.9946
2600	14.6745	0.015496	100	18.2467
2700	15.1937	0.016092	100	19.5278
2800	15.7097	0.0166879	100	20.8361
2900	16.2226	0.0172839	100	22.1696
3000	16.7324	0.0178798	100	23.5261
3100	17.2391	0.0184757	100	24.9038
3200	17.7427	0.0190717	100	26.3006
3300	18.2433	0.0196676	100	27.7145
3400	18.7408	0.0202635	100	29.1436
3500	19.2352	0.0208595	100	30.5858
3600	19.7267	0.0214554	100	32.0391
3700	20.2152	0.0220513	100	33.5017
3800	20.7007	0.0226472	100	34.9716
3900	21.1832	0.0232431	100	36.4468
4000	21.6628	0.023839	100	37.9256
4100	22.1395	0.0244349	100	39.4062
4200	22.6133	0.0250308	100	40.8866
4300	23.0842	0.0256267	100	42.3653
4400	23.5523	0.0262226	100	43.8404
4500	24.0175	0.0268185	100	45.3104
4600	24.4798	0.0274144	100	46.7737
4700	24.9394	0.0280103	100	48.2287
4800	25.3961	0.0286061	100	49.6739
4900	25.8501	0.029202	100	51.1079
5000	26.3013	0.0297979	100	52.5293
5100	26.7498	0.0303937	100	53.9369
5200	27.1955	0.0309896	100	55.3294
5300	27.6385	0.0315855	100	56.7056
5400	28.0789	0.0321813	100	58.0644
5500	28.5165	0.0327772	100	59.4048
5600	28.9515	0.033373	100	60.7257
5700	29.3838	0.0339689	100	62.0263
5800	29.8135	0.0345647	100	63.3058
5900	30.2406	0.0351606	100	64.5632
6000	30.6651	0.0357564	100	65.7979
6100	31.087	0.0363522	100	67.0093
6200	31.5064	0.0369481	100	68.1967
6300	31.9232	0.0375439	100	69.3597
6400	32.3374	0.0381397	100	70.4977
6500	32.7492	0.0387355	100	71.6104
6600	33.1584	0.0393313	100	72.6974
6700	33.5651	0.0399271	100	73.7585
6800	33.9694	0.0405229	100	74.7933
6900	34.3712	0.0411188	100	75.8017
7000	34.7706	0.0417145	100	76.7837
7100	35.1675	0.0423103	100	77.739
7200	35.562	0.0429061	100	78.6678
7300	35.9541	0.0435019	100	79.57
7400	36.3438	0.0440977	100	80.4457
7500	36.7312	0.0446935	100	81.295
7600	37.1162	0.0452893	100	82.1181
7700	37.4988	0.045885	100	82.9152
7800	37.8792	0.0464808	100	83.6864
7900	38.2572	0.0470766	100	84.4322
8000	38.6329	0.0476724	100	85.1526
8100	39.0063	0.0482681	100	85.8482
8200	39.3775	0.0488639	100	86.5193
8300	39.7464	0.0494596	100	87.1661
8400	40.113	0.0500554	100	87.7892
8500	40.4774	0.0506511	100	88.389
8600	40.8396	0.0512469	100	88.9659
8700	41.1996	0.0518426	100	89.5204
8800	41.5574	0.0524383	100	90.0529
8900	41.9131	0.0530341	100	90.564
9000	42.2665	0.0536298	100	91.0542
9100	42.6178	0.0542255	100	91.524
9200	42.967	0.0548212	100	91.9739
9300	43.3141	0.055417	100	92.4044
9400	43.659	0.0560127	100	92.8161
9500	44.0019	0.0566084	100	93.2096
9600	44.3426	0.0572041	100	93.5853
9700	44.6813	0.0577998	100	93.9439
9800	45.0179	0.0583955	100	94.2858
9900	45.3525	0.0589912	100	94.6116
10000	45.685	0.0595869	100	94.9219
11000	48.9011	0.0655436	100	97.2842
12000	51.9267	0.0715	100	98.6316
13000	54.7732	0.077456	100	99.3504
14000	57.4512	0.0834117	100	99.7095
15000	59.9706	0.089367	100	99.8776
16000	62.3408	0.095322	100	99.9514
17000	64.5706	0.101277	100	99.9818
18000	66.6685	0.107231	100	99.9936
19000	68.6421	0.113185	100	99.9979
20000	70.4988	0.119138	100	99.9993
21000	72.2456	0.125091	100	99.9998
22000	73.889	0.131044	100	99.9999
23000	75.4351	0.136997	100	100
24000	76.8896	0.142949	100	100
25000	78.258	0.148901	100	100
26000	79.5454	0.154852	100	100
27000	80.7566	0.160803	100	100
28000	81.896	0.166754	100	100
29000	82.968	0.172704	100	100
30000	83.9764	0.178654	100	100
31000	84.9252	0.184604	100	100
32000	85.8178	0.190553	100	100
33000	86.6576	0.196502	100	100
34000	87.4476	0.202451	100	100
35000	88.1909	0.208399	100	100
36000	88.8901	0.214347	100	100
37000	89.5479	0.220294	100	100
38000	90.1668	0.226241	100	100
39000	90.749	0.232188	100	100
40000	91.2968	0.238135	100	100
41000	91.8121	0.244081	100	100
42000	92.297	0.250026	100	100
43000	92.7531	0.255972	100	100
44000	93.1822	0.261917	100	100
45000	93.5859	0.267862	100	100
46000	93.9657	0.273806	100	100
47000	94.323	0.27975	100	100
48000	94.6591	0.285693	100	100
49000	94.9753	0.291637	100	100
50000	95.2729	0.29758	100	100
51000	95.5528	0.303522	100	100
52000	95.8161	0.309464	100	100
53000	96.0638	0.315406	100	100
54000	96.2969	0.321348	100	100
55000	96.5162	0.327289	100	100
56000	96.7224	0.33323	100	100
57000	96.9165	0.33917	100	100
58000	97.0991	0.34511	100	100
59000	97.2709	0.35105	100	100
60000	97.4325	0.356989	100	100
61000	97.5845	0.362928	100	100
62000	97.7275	0.368867	100	100
63000	97.8621	0.374805	100	100
64000	97.9887	0.380743	100	100
65000	98.1078	0.386681	100	100
66000	98.2198	0.392618	100	100
67000	98.3252	0.398555	100	100
68000	98.4244	0.404491	100	100
69000	98.5177	0.410427	100	100
70000	98.6054	0.416363	100	100
71000	98.688	0.422299	100	100
72000	98.7657	0.428234	100	100
73000	98.8388	0.434169	100	100
74000	98.9075	0.440103	100	100
75000	98.9722	0.446037	100	100
76000	99.0331	0.451971	100	100
77000	99.0903	0.457904	100	100
78000	99.1442	0.463837	100	100
79000	99.1949	0.46977	100	100
80000	99.2425	0.475702	100	100
81000	99.2874	0.481634	100	100
82000	99.3296	0.487566	100	100
83000	99.3693	0.493497	100	100
84000	99.4066	0.499428	100	100
85000	99.4418	0.505358	100	100
86000	99.4748	0.511288	100	100
87000	99.5059	0.517218	100	100
88000	99.5352	0.523148	100	100
89000	99.5627	0.529077	100	100
90000	99.5886	0.535006	100	100
91000	99.6129	0.540934	100	100
92000	99.6359	0.546862	100	100
93000	99.6574	0.55279	100	100
94000	99.6777	0.558717	100	100
95000	99.6968	0.564644	100	100
96000	99.7147	0.570571	100	100
97000	99.7316	0.576497	100	100
98000	99.7475	0.582423	100	100
99000	99.7625	0.588348	100	100
100000	99.7765	0.594274	100	100
101000	99.7898	0.600198	100	100
102000	99.8022	0.606123	100	100
103000	99.8139	0.612047	100	100
104000	99.8249	0.617971	100	100
105000	99.8353	0.623894	100	100
106000	99.8451	0.629818	100	100
107000	99.8542	0.63574	100	100
108000	99.8629	0.641663	100	100
109000	99.871	0.647585	100	100
110000	99.8786	0.653506	100	100
111000	99.8858	0.659428	100	100
112000	99.8926	0.665349	100	100
113000	99.8989	0.671269	100	100
114000	99.9049	0.67719	100	100
115000	99.9106	0.68311	100	100
116000	99.9158	0.689029	100	100
117000	99.9208	0.694948	100	100
118000	99.9255	0.700867	100	100
119000	99.9299	0.706786	100	100
120000	99.9341	0.712704	100	100
121000	99.938	0.718622	100	100
122000	99.9417	0.724539	100	100
123000	99.9451	0.730456	100	100
124000	99.9484	0.736373	100	100
125000	99.9514	0.742289	100	100
126000	99.9543	0.748205	100	100
127000	99.957	0.754121	100	100
128000	99.9595	0.760036	100	100
129000	99.9619	0.765951	100	100
130000	99.9642	0.771866	100	100
131000	99.9663	0.77778	100	100
132000	99.9683	0.783694	100	100
133000	99.9702	0.789608	100	100
134000	99.972	0.795521	100	100
135000	99.9736	0.801434	100	100
136000	99.9752	0.807347	100	100
137000	99.9766	0.813259	100	100
138000	99.978	0.81917	100	100
139000	99.9793	0.825082	100	100
140000	99.9806	0.830993	100	100
141000	99.9817	0.836904	100	100
142000	99.9828	0.842814	100	100
143000	99.9838	0.848724	100	100
144000	99.9848	0.854634	100	100
145000	99.9857	0.860543	100	100
146000	99.9865	0.866452	100	100
147000	99.9873	0.872361	100	100
148000	99.9881	0.878269	100	100
149000	99.9888	0.884177	100	100
150000	99.9894	0.890085	100	100
151000	99.9901	0.895992	100	100
152000	99.9907	0.901899	100	100
153000	99.9912	0.907805	100	100
154000	99.9917	0.913712	100	100
155000	99.9922	0.919617	100	100
156000	99.9927	0.925523	100	100
157000	99.9931	0.931428	100	100
158000	99.9935	0.937333	100	100
159000	99.9939	0.943237	100	100
160000	99.9943	0.949141	100	100
161000	99.9946	0.955045	100	100
162000	99.9949	0.960948	100	100
163000	99.9952	0.966851	100	100
164000	99.9955	0.972754	100	100
165000	99.9958	0.978656	100	100
166000	99.996	0.984558	100	100
167000	99.9963	0.99046	100	100
168000	99.9965	0.996361	100	100
169000	99.9967	1.00226	100	100
170000	99.9969	1.00816	100	100
171000	99.9971	1.01406	100	100
172000	99.9972	1.01996	100	100
173000	99.9974	1.02586	100	100
174000	99.9976	1.03176	100	100
175000	99.9977	1.03766	100	100
176000	99.9978	1.04356	100	100
177000	99.998	1.04946	100	100
178000	99.9981	1.05535	100	100
179000	99.9982	1.06125	100	100
180000	99.9983	1.06715	100	100
181000	99.9984	1.07305	100	100
182000	99.9985	1.07894	100	100
183000	99.9986	1.08484	100	100
184000	99.9987	1.09073	100	100
185000	99.9988	1.09663	100	100
186000	99.9988	1.10252	100	100
187000	99.9989	1.10842	100	100
188000	99.999	1.11431	100	100
189000	99.999	1.12021	100	100
190000	99.9991	1.1261	100	100
191000	99.9991	1.13199	100	100
192000	99.9992	1.13789	100	100
193000	99.9992	1.14378	100	100
194000	99.9993	1.14967	100	100
195000	99.9993	1.15556	100	100
196000	99.9994	1.16145	100	100
197000	99.9994	1.16734	100	100
198000	99.9994	1.17324	100	100
199000	99.9995	1.17913	100	100
200000	99.9995	1.18502	100	100
201000	99.9995	1.19091	100	100
202000	99.9996	1.19679	100	100
203000	99.9996	1.20268	100	100
204000	99.9996	1.20857	100	100
205000	99.9996	1.21446	100	100
206000	99.9997	1.22035	100	100
207000	99.9997	1.22624	100	100
208000	99.9997	1.23212	100	100
209000	99.9997	1.23801	100	100
210000	99.9997	1.2439	100	100
211000	99.9997	1.24978	100	100
212000	99.9998	1.25567	100	100
213000	99.9998	1.26155	100	100
214000	99.9998	1.26744	100	100
215000	99.9998	1.27332	100	100
216000	99.9998	1.27921	100	100
217000	99.9998	1.28509	100	100
218000	99.9998	1.29098	100	100
219000	99.9998	1.29686	100	100
220000	99.9999	1.30274	100	100
221000	99.9999	1.30862	100	100
222000	99.9999	1.31451	100	100
223000	99.9999	1.32039	100	100
224000	99.9999	1.32627	100	100
225000	99.9999	1.33215	100	100
226000	99.9999	1.33803	100	100
227000	99.9999	1.34391	100	100
228000	99.9999	1.34979	100	100
229000	99.9999	1.35567	100	100
230000	99.9999	1.36155	100	100
231000	99.9999	1.36743	100	100
232000	99.9999	1.37331	100	100
233000	99.9999	1.37919	100	100
234000	99.9999	1.38507	100	100
235000	99.9999	1.39094	100	100
236000	99.9999	1.39682	100	100
237000	99.9999	1.4027	100	100
238000	100	1.40858	100	100
239000	100	1.41445	100	100
240000	100	1.42033	100	100
241000	100	1.4262	100	100
242000	100	1.43208	100	100
243000	100	1.43795	100	100
244000	100	1.44383	100	100
245000	100	1.4497	100	100
246000	100	1.45558	100	100
247000	100	1.46145	100	100
248000	100	1.46732	100	100
249000	100	1.4732	100	100
250000	100	1.47907	100	100
251000	100	1.48494	100	100
252000	100	1.49081	100	100
253000	100	1.49668	100	100
254000	100	1.50256	100	100
255000	100	1.50843	100	100
256000	100	1.5143	100	100
257000	100	1.52017	100	100
258000	100	1.52604	100	100
259000	100	1.53191	100	100
260000	100	1.53777	100	100
261000	100	1.54364	100	100
262000	100	1.54951	100	100
263000	100	1.55538	100	100
264000	100	1.56125	100	100
265000	100	1.56711	100	100
266000	100	1.57298	100	100
267000	100	1.57885	100	100
268000	100	1.58471	100	100
269000	100	1.59058	100	100
270000	100	1.59645	100	100
271000	100	1.60231	100	100
272000	100	1.60817	100	100
273000	100	1.61404	100	100
274000	100	1.6199	100	100
275000	100	1.62577	100	100
276000	100	1.63163	100	100
277000	100	1.63749	100	100
278000	100	1.64336	100	100
279000	100	1.64922	100	100
280000	100	1.65508	100	100
281000	100	1.66094	100	100
282000	100	1.6668	100	100
283000	100	1.67266	100	100
284000	100	1.67853	100	100
285000	100	1.68439	100	100
286000	100	1.69025	100	100
287000	100	1.6961	100	100
288000	100	1.70196	100	100
289000	100	1.70782	100	100
290000	100	1.71368	100	100
291000	100	1.71954	100	100
292000	100	1.7254	100	100
293000	100	1.73125	100	100
294000	100	1.73711	100	100
295000	100	1.74297	100	100
296000	100	1.74882	100	100
297000	100	1.75468	100	100
298000	100	1.76054	100	100
299000	100	1.76639	100	100
300000	100	1.77225	100	100
301000	100	1.7781	100	100
302000	100	1.78396	100	100
303000	100	1.78981	100	100
304000	100	1.79566	100	100
305000	100	1.80152	100	100
306000	100	1.80737	100	100
307000	100	1.81322	100	100
308000	100	1.81907	100	100
309000	100	1.82493	100	100
310000	100	1.83078	100	100
311000	100	1.83663	100	100
312000	100	1.84248	100	100
313000	100	1.84833	100	100
314000	100	1.85418	100	100
315000	100	1.86003	100	100
316000	100	1.86588	100	100
317000	100	1.87173	100	100
318000	100	1.87758	100	100
319000	100	1.88343	100	100
320000	100	1.88927	100	100
321000	100	1.89512	100	100
322000	100	1.90097	100	100
323000	100	1.90682	100	100
324000	100	1.91266	100	100
325000	100	1.91851	100	100
326000	100	1.92435	100	100
327000	100	1.9302	100	100
328000	100	1.93605	100	100
329000	100	1.94189	100	100
330000	100	1.94774	100	100
331000	100	1.95358	100	100
332000	100	1.95942	100	100
333000	100	1.96527	100	100
334000	100	1.97111	100	100
335000	100	1.97695	100	100
336000	100	1.98279	100	100
337000	100	1.98864	100	100
338000	100	1.99448	100	100
339000	100	2.00032	100	100
340000	100	2.00616	100	100
341000	100	2.012	100	100
342000	100	2.01784	100	100
343000	100	2.02368	100	100
344000	100	2.02952	100	100
345000	100	2.03536	100	100
346000	100	2.0412	100	100
347000	100	2.04704	100	100
348000	100	2.05288	100	100
349000	100	2.05872	100	100
350000	100	2.06455	100	100
351000	100	2.07039	100	100
352000	100	2.07623	100	100
353000	100	2.08206	100	100
354000	100	2.0879	100	100
355000	100	2.09374	100	100
356000	100	2.09957	100	100
357000	100	2.10541	100	100
358000	100	2.11124	100	100
359000	100	2.11708	100	100
360000	100	2.12291	100	100
361000	100	2.12874	100	100
362000	100	2.13458	100	100
363000	100	2.14041	100	100
364000	100	2.14624	100	100
365000	100	2.15207	100	100
366000	100	2.15791	100	100
367000	100	2.16374	100	100
368000	100	2.16957	100	100
369000	100	2.1754	100	100
370000	100	2.18123	100	100
371000	100	2.18706	100	100
372000	100	2.19289	100	100
373000	100	2.19872	100	100
374000	100	2.20455	100	100
375000	100	2.21038	100	100
376000	100	2.21621	100	100
377000	100	2.22204	100	100
378000	100	2.22786	100	100
379000	100	2.23369	100	100
380000	100	2.23952	100	100
381000	100	2.24535	100	100
382000	100	2.25117	100	100
383000	100	2.257	100	100
384000	100	2.26282	100	100
385000	100	2.26865	100	100
386000	100	2.27447	100	100
387000	100	2.2803	100	100
388000	100	2.28612	100	100
389000	100	2.29195	100	100
390000	100	2.29777	100	100
391000	100	2.30359	100	100
392000	100	2.30942	100	100
393000	100	2.31524	100	100
394000	100	2.32106	100	100
395000	100	2.32688	100	100
396000	100	2.33271	100	100
397000	100	2.33853	100	100
398000	100	2.34435	100	100
399000	100	2.35017	100	100
400000	100	2.35599	100	100
401000	100	2.36181	100	100
402000	100	2.36763	100	100
403000	100	2.37345	100	100
404000	100	2.37927	100	100
405000	100	2.38508	100	100
406000	100	2.3909	100	100
407000	100	2.39672	100	100
408000	100	2.40254	100	100
409000	100	2.40835	100	100
410000	100	2.41417	100	100
411000	100	2.41999	100	100
412000	100	2.4258	100	100
413000	100	2.43162	100	100
414000	100	2.43744	100	100
415000	100	2.44325	100	100
416000	100	2.44906	100	100
417000	100	2.45488	100	100
418000	100	2.46069	100	100
419000	100	2.46651	100	100
420000	100	2.47232	100	100
421000	100	2.47813	100	100
422000	100	2.48395	100	100
423000	100	2.48976	100	100
424000	100	2.49557	100	100
425000	100	2.50138	100	100
426000	100	2.50719	100	100
427000	100	2.513	100	100
428000	100	2.51881	100	100
429000	100	2.52462	100	100
430000	100	2.53043	100	100
431000	100	2.53624	100	100
432000	100	2.54205	100	100
433000	100	2.54786	100	100
434000	100	2.55367	100	100
435000	100	2.55948	100	100
436000	100	2.56529	100	100
437000	100	2.57109	100	100
438000	100	2.5769	100	100
439000	100	2.58271	100	100
440000	100	2.58851	100	100
441000	100	2.59432	100	100
442000	100	2.60012	100	100
443000	100	2.60593	100	100
444000	100	2.61173	100	100
445000	100	2.61754	100	100
446000	100	2.62334	100	100
447000	100	2.62915	100	100
448000	100	2.63495	100	100
449000	100	2.64075	100	100
450000	100	2.64656	100	100
451000	100	2.65236	100	100
452000	100	2.65816	100	100
453000	100	2.66396	100	100
454000	100	2.66977	100	100
455000	100	2.67557	100	100
456000	100	2.68137	100	100
457000	100	2.68717	100	100
458000	100	2.69297	100	100
459000	100	2.69877	100	100
460000	100	2.70457	100	100
461000	100	2.71037	100	100
462000	100	2.71617	100	100
463000	100	2.72196	100	100
464000	100	2.72776	100	100
465000	100	2.73356	100	100
466000	100	2.73936	100	100
467000	100	2.74515	100	100
468000	100	2.75095	100	100
469000	100	2.75675	100	100
470000	100	2.76254	100	100
471000	100	2.76834	100	100
472000	100	2.77413	100	100
473000	100	2.77993	100	100
474000	100	2.78572	100	100
475000	100	2.79152	100	100
476000	100	2.79731	100	100
477000	100	2.8031	100	100
478000	100	2.8089	100	100
479000	100	2.81469	100	100
480000	100	2.82048	100	100
481000	100	2.82628	100	100
482000	100	2.83207	100	100
483000	100	2.83786	100	100
484000	100	2.84365	100	100
485000	100	2.84944	100	100
486000	100	2.85523	100	100
487000	100	2.86102	100	100
488000	100	2.86681	100	100
489000	100	2.8726	100	100
490000	100	2.87839	100	100
491000	100	2.88418	100	100
492000	100	2.88997	100	100
493000	100	2.89575	100	100
494000	100	2.90154	100	100
495000	100	2.90733	100	100
496000	100	2.91312	100	100
497000	100	2.9189	100	100
498000	100	2.92469	100	100
499000	100	2.93048	100	100
500000	100	2.93626	100	100
501000	100	2.94205	100	100
502000	100	2.94783	100	100
503000	100	2.95362	100	100
504000	100	2.9594	100	100
505000	100	2.96518	100	100
506000	100	2.97097	100	100
507000	100	2.97675	100	100
508000	100	2.98253	100	100
509000	100	2.98832	100	100
510000	100	2.9941	100	100
511000	100	2.99988	100	100
512000	100	3.00566	100	100
513000	100	3.01144	100	100
514000	100	3.01722	100	100
515000	100	3.023	100	100
516000	100	3.02878	100	100
517000	100	3.03456	100	100
518000	100	3.04034	100	100
519000	100	3.04612	100	100
520000	100	3.0519	100	100
521000	100	3.05768	100	100
522000	100	3.06346	100	100
523000	100	3.06924	100	100
524000	100	3.07501	100	100
525000	100	3.08079	100	100
526000	100	3.08657	100	100
527000	100	3.09234	100	100
528000	100	3.09812	100	100
529000	100	3.10389	100	100
530000	100	3.10967	100	100
531000	100	3.11544	100	100
532000	100	3.12122	100	100
533000	100	3.12699	100	100
534000	100	3.13277	100	100
535000	100	3.13854	100	100
536000	100	3.14431	100	100
537000	100	3.15009	100	100
538000	100	3.15586	100	100
539000	100	3.16163	100	100
540000	100	3.1674	100	100
541000	100	3.17318	100	100
542000	100	3.17895	100	100
543000	100	3.18472	100	100
544000	100	3.19049	100	100
545000	100	3.19626	100	100
546000	100	3.20203	100	100
547000	100	3.2078	100	100
548000	100	3.21357	100	100
549000	100	3.21933	100	100
550000	100	3.2251	100	100
551000	100	3.23087	100	100
552000	100	3.23664	100	100
553000	100	3.24241	100	100
554000	100	3.24817	100	100
555000	100	3.25394	100	100
556000	100	3.25971	100	100
557000	100	3.26547	100	100
558000	100	3.27124	100	100
559000	100	3.277	100	100
560000	100	3.28277	100	100
561000	100	3.28853	100	100
562000	100	3.2943	100	100
563000	100	3.30006	100	100
564000	100	3.30582	100	100
565000	100	3.31159	100	100
566000	100	3.31735	100	100
567000	100	3.32311	100	100
568000	100	3.32888	100	100
569000	100	3.33464	100	100
570000	100	3.3404	100	100
571000	100	3.34616	100	100
572000	100	3.35192	100	100
573000	100	3.35768	100	100
574000	100	3.36344	100	100
575000	100	3.3692	100	100
576000	100	3.37496	100	100
577000	100	3.38072	100	100
578000	100	3.38648	100	100
579000	100	3.39224	100	100
580000	100	3.398	100	100
581000	100	3.40375	100	100
582000	100	3.40951	100	100
583000	100	3.41527	100	100
584000	100	3.42102	100	100
585000	100	3.42678	100	100
586000	100	3.43254	100	100
587000	100	3.43829	100	100
588000	100	3.44405	100	100
589000	100	3.4498	100	100
590000	100	3.45556	100	100
591000	100	3.46131	100	100
592000	100	3.46707	100	100
593000	100	3.47282	100	100
594000	100	3.47857	100	100
595000	100	3.48433	100	100
596000	100	3.49008	100	100
597000	100	3.49583	100	100
598000	100	3.50158	100	100
599000	100	3.50733	100	100
600000	100	3.51309	100	100
601000	100	3.51884	100	100
602000	100	3.52459	100	100
603000	100	3.53034	100	100
604000	100	3.53609	100	100
605000	100	3.54184	100	100
606000	100	3.54759	100	100
607000	100	3.55333	100	100
608000	100	3.55908	100	100
609000	100	3.56483	100	100
610000	100	3.57058	100	100
611000	100	3.57633	100	100
612000	100	3.58207	100	100
613000	100	3.58782	100	100
614000	100	3.59357	100	100
615000	100	3.59931	100	100
616000	100	3.60506	100	100
617000	100	3.6108	100	100
618000	100	3.61655	100	100
619000	100	3.62229	100	100
620000	100	3.62804	100	100
621000	100	3.63378	100	100
622000	100	3.63953	100	100
623000	100	3.64527	100	100
624000	100	3.65101	100	100
625000	100	3.65676	100	100
626000	100	3.6625	100	100
627000	100	3.66824	100	100
628000	100	3.67398	100	100
629000	100	3.67972	100	100
630000	100	3.68546	100	100
631000	100	3.6912	100	100
632000	100	3.69694	100	100
633000	100	3.70268	100	100
634000	100	3.70842	100	100
635000	100	3.71416	100	100
636000	100	3.7199	100	100
637000	100	3.72564	100	100
638000	100	3.73138	100	100
639000	100	3.73712	100	100
640000	100	3.74285	100	100
641000	100	3.74859	100	100
642000	100	3.75433	100	100
643000	100	3.76006	100	100
644000	100	3.7658	100	100
645000	100	3.77154	100	100
646000	100	3.77727	100	100
647000	100	3.78301	100	100
648000	100	3.78874	100	100
649000	100	3.79448	100	100
650000	100	3.80021	100	100
651000	100	3.80594	100	100
652000	100	3.81168	100	100
653000	100	3.81741	100	100
654000	100	3.82314	100	100
655000	100	3.82888	100	100
656000	100	3.83461	100	100
657000	100	3.84034	100	100
658000	100	3.84607	100	100
659000	100	3.8518	100	100
660000	100	3.85753	100	100
661000	100	3.86326	100	100
662000	100	3.86899	100	100
663000	100	3.87472	100	100
664000	100	3.88045	100	100
665000	100	3.88618	100	100
666000	100	3.89191	100	100
667000	100	3.89764	100	100
668000	100	3.90337	100	100
669000	100	3.90909	100	100
670000	100	3.91482	100	100
671000	100	3.92055	100	100
672000	100	3.92628	100	100
673000	100	3.932	100	100
674000	100	3.93773	100	100
675000	100	3.94345	100	100
676000	100	3.94918	100	100
677000	100	3.9549	100	100
678000	100	3.96063	100	100
679000	100	3.96635	100	100
680000	100	3.97208	100	100
681000	100	3.9778	100	100
682000	100	3.98352	100	100
683000	100	3.98925	100	100
684000	100	3.99497	100	100
685000	100	4.00069	100	100
686000	100	4.00641	100	100
687000	100	4.01213	100	100
688000	100	4.01785	100	100
689000	100	4.02358	100	100
690000	100	4.0293	100	100
691000	100	4.03502	100	100
692000	100	4.04074	100	100
693000	100	4.04646	100	100
694000	100	4.05217	100	100
695000	100	4.05789	100	100
696000	100	4.06361	100	100
697000	100	4.06933	100	100
698000	100	4.07505	100	100
699000	100	4.08076	100	100
700000	100	4.08648	100	100
701000	100	4.0922	100	100
702000	100	4.09791	100	100
703000	100	4.10363	100	100
704000	100	4.10935	100	100
705000	100	4.11506	100	100
706000	100	4.12078	100	100
707000	100	4.12649	100	100
708000	100	4.13221	100	100
709000	100	4.13792	100	100
710000	100	4.14363	100	100
711000	100	4.14935	100	100
712000	100	4.15506	100	100
713000	100	4.16077	100	100
714000	100	4.16648	100	100
715000	100	4.1722	100	100
716000	100	4.17791	100	100
717000	100	4.18362	100	100
718000	100	4.18933	100	100
719000	100	4.19504	100	100
720000	100	4.20075	100	100
721000	100	4.20646	100	100
722000	100	4.21217	100	100
723000	100	4.21788	100	100
724000	100	4.22359	100	100
725000	100	4.2293	100	100
726000	100	4.23501	100	100
727000	100	4.24071	100	100
728000	100	4.24642	100	100
729000	100	4.25213	100	100
730000	100	4.25784	100	100
731000	100	4.26354	100	100
732000	100	4.26925	100	100
733000	100	4.27495	100	100
734000	100	4.28066	100	100
735000	100	4.28636	100	100
736000	100	4.29207	100	100
737000	100	4.29777	100	100
738000	100	4.30348	100	100
739000	100	4.30918	100	100
740000	100	4.31489	100	100
741000	100	4.32059	100	100
742000	100	4.32629	100	100
743000	100	4.33199	100	100
744000	100	4.3377	100	100
745000	100	4.3434	100	100
746000	100	4.3491	100	100
747000	100	4.3548	100	100
748000	100	4.3605	100	100
749000	100	4.3662	100	100
750000	100	4.3719	100	100
751000	100	4.3776	100	100
752000	100	4.3833	100	100
753000	100	4.389	100	100
754000	100	4.3947	100	100
755000	100	4.4004	100	100
756000	100	4.40609	100	100
757000	100	4.41179	100	100
758000	100	4.41749	100	100
759000	100	4.42319	100	100
760000	100	4.42888	100	100
761000	100	4.43458	100	100
762000	100	4.44027	100	100
763000	100	4.44597	100	100
764000	100	4.45167	100	100
765000	100	4.45736	100	100
766000	100	4.46306	100	100
767000	100	4.46875	100	100
768000	100	4.47444	100	100
769000	100	4.48014	100	100
770000	100	4.48583	100	100
771000	100	4.49152	100	100
772000	100	4.49722	100	100
773000	100	4.50291	100	100
774000	100	4.5086	100	100
775000	100	4.51429	100	100
776000	100	4.51998	100	100
777000	100	4.52567	100	100
778000	100	4.53136	100	100
779000	100	4.53705	100	100
780000	100	4.54274	100	100
781000	100	4.54843	100	100
782000	100	4.55412	100	100
783000	100	4.55981	100	100
784000	100	4.5655	100	100
785000	100	4.57119	100	100
786000	100	4.57688	100	100
787000	100	4.58256	100	100
788000	100	4.58825	100	100
789000	100	4.59394	100	100
790000	100	4.59962	100	100
791000	100	4.60531	100	100
792000	100	4.611	100	100
793000	100	4.61668	100	100
794000	100	4.62237	100	100
795000	100	4.62805	100	100
796000	100	4.63374	100	100
797000	100	4.63942	100	100
798000	100	4.6451	100	100
799000	100	4.65079	100	100
800000	100	4.65647	100	100
801000	100	4.66215	100	100
802000	100	4.66784	100	100
803000	100	4.67352	100	100
804000	100	4.6792	100	100
805000	100	4.68488	100	100
806000	100	4.69056	100	100
807000	100	4.69624	100	100
808000	100	4.70192	100	100
809000	100	4.7076	100	100
810000	100	4.71328	100	100
811000	100	4.71896	100	100
812000	100	4.72464	100	100
813000	100	4.73032	100	100
814000	100	4.736	100	100
815000	100	4.74168	100	100
816000	100	4.74735	100	100
817000	100	4.75303	100	100
818000	100	4.75871	100	100
819000	100	4.76438	100	100
820000	100	4.77006	100	100
821000	100	4.77574	100	100
822000	100	4.78141	100	100
823000	100	4.78709	100	100
824000	100	4.79276	100	100
825000	100	4.79844	100	100
826000	100	4.80411	100	100
827000	100	4.80979	100	100
828000	100	4.81546	100	100
829000	100	4.82113	100	100
830000	100	4.82681	100	100
831000	100	4.83248	100	100
832000	100	4.83815	100	100
833000	100	4.84382	100	100
834000	100	4.84949	100	100
835000	100	4.85517	100	100
836000	100	4.86084	100	100
837000	100	4.86651	100	100
838000	100	4.87218	100	100
839000	100	4.87785	100	100
840000	100	4.88352	100	100
841000	100	4.88919	100	100
842000	100	4.89485	100	100
843000	100	4.90052	100	100
844000	100	4.90619	100	100
845000	100	4.91186	100	100
846000	100	4.91753	100	100
847000	100	4.92319	100	100
848000	100	4.92886	100	100
849000	100	4.93453	100	100
850000	100	4.94019	100	100
851000	100	4.94586	100	100
852000	100	4.95152	100	100
853000	100	4.95719	100	100
854000	100	4.96285	100	100
855000	100	4.96852	100	100
856000	100	4.97418	100	100
857000	100	4.97985	100	100
858000	100	4.98551	100	100
859000	100	4.99117	100	100
860000	100	4.99684	100	100
861000	100	5.0025	100	100
862000	100	5.00816	100	100
863000	100	5.01382	100	100
864000	100	5.01948	100	100
865000	100	5.02515	100	100
866000	100	5.03081	100	100
867000	100	5.03647	100	100
868000	100	5.04213	100	100
869000	100	5.04779	100	100
870000	100	5.05345	100	100
871000	100	5.05911	100	100
872000	100	5.06476	100	100
873000	100	5.07042	100	100
874000	100	5.07608	100	100
875000	100	5.08174	100	100
876000	100	5.0874	100	100
877000	100	5.09305	100	100
878000	100	5.09871	100	100
879000	100	5.10437	100	100
880000	100	5.11002	100	100
881000	100	5.11568	100	100
882000	100	5.12133	100	100
883000	100	5.12699	100	100
884000	100	5.13264	100	100
885000	100	5.1383	100	100
886000	100	5.14395	100	100
887000	100	5.1496	100	100
888000	100	5.15526	100	100
889000	100	5.16091	100	100
890000	100	5.16656	100	100
891000	100	5.17222	100	100
892000	100	5.17787	100	100
893000	100	5.18352	100	100
894000	100	5.18917	100	100
895000	100	5.19482	100	100
896000	100	5.20047	100	100
897000	100	5.20612	100	100
898000	100	5.21177	100	100
899000	100	5.21742	100	100
900000	100	5.22307	100	100
901000	100	5.22872	100	100
902000	100	5.23437	100	100
903000	100	5.24002	100	100
904000	100	5.24567	100	100
905000	100	5.25131	100	100
906000	100	5.25696	100	100
907000	100	5.26261	100	100
908000	100	5.26825	100	100
909000	100	5.2739	100	100
910000	100	5.27955	100	100
911000	100	5.28519	100	100
912000	100	5.29084	100	100
913000	100	5.29648	100	100
914000	100	5.30213	100	100
915000	100	5.30777	100	100
916000	100	5.31342	100	100
917000	100	5.31906	100	100
918000	100	5.3247	100	100
919000	100	5.33035	100	100
920000	100	5.33599	100	100
921000	100	5.34163	100	100
922000	100	5.34727	100	100
923000	100	5.35291	100	100
924000	100	5.35855	100	100
925000	100	5.3642	100	100
926000	100	5.36984	100	100
927000	100	5.37548	100	100
928000	100	5.38112	100	100
929000	100	5.38676	100	100
930000	100	5.39239	100	100
931000	100	5.39803	100	100
932000	100	5.40367	100	100
933000	100	5.40931	100	100
934000	100	5.41495	100	100
935000	100	5.42059	100	100
936000	100	5.42622	100	100
937000	100	5.43186	100	100
938000	100	5.4375	100	100
939000	100	5.44313	100	100
940000	100	5.44877	100	100
941000	100	5.4544	100	100
942000	100	5.46004	100	100
943000	100	5.46567	100	100
944000	100	5.47131	100	100
945000	100	5.47694	100	100
946000	100	5.48258	100	100
947000	100	5.48821	100	100
948000	100	5.49384	100	100
949000	100	5.49948	100	100
950000	100	5.50511	100	100
951000	100	5.51074	100	100
952000	100	5.51637	100	100
953000	100	5.522	100	100
954000	100	5.52764	100	100
955000	100	5.53327	100	100
956000	100	5.5389	100	100
957000	100	5.54453	100	100
958000	100	5.55016	100	100
959000	100	5.55579	100	100
960000	100	5.56142	100	100
961000	100	5.56704	100	100
962000	100	5.57267	100	100
963000	100	5.5783	100	100
964000	100	5.58393	100	100
965000	100	5.58956	100	100
966000	100	5.59518	100	100
967000	100	5.60081	100	100
968000	100	5.60644	100	100
969000	100	5.61206	100	100
970000	100	5.61769	100	100
971000	100	5.62331	100	100
972000	100	5.62894	100	100
973000	100	5.63456	100	100
974000	100	5.64019	100	100
975000	100	5.64581	100	100
976000	100	5.65144	100	100
977000	100	5.65706	100	100
978000	100	5.66268	100	100
979000	100	5.66831	100	100
980000	100	5.67393	100	100
981000	100	5.67955	100	100
982000	100	5.68517	100	100
983000	100	5.69079	100	100
984000	100	5.69641	100	100
985000	100	5.70204	100	100
986000	100	5.70766	100	100
987000	100	5.71328	100	100
988000	100	5.7189	100	100
989000	100	5.72451	100	100
990000	100	5.73013	100	100
991000	100	5.73575	100	100
992000	100	5.74137	100	100
993000	100	5.74699	100	100
994000	100	5.75261	100	100
995000	100	5.75822	100	100
996000	100	5.76384	100	100
997000	100	5.76946	100	100
998000	100	5.77507	100	100
999000	100	5.78069	100	100
1000000	100	5.78631	100	100

## Sheet: Table S12
Table S12. Source data for Fig. S4.
UMI design	Replicate 1	Replicate 2	Replicate 3
Ref.	0.639422	0.636298	0.638412
I	0.298616	0.294131	0.295674
II	3.04102	3.0408	3.03999
III	6.77853	6.77468	6.78066
IV	6.77417	6.77218	6.78203
V	10.3893	10.3886	10.393
VI	79.8651	79.642	79.9882
VII	39.7396	39.8937	39.8321
VIII	0.370239	0.374129	0.382626
IX	0	0	0
X	0	0	0
XI	0	0	0
XII	0	0	0
XIII	0.757308	0.767731	0.785795
XIV	1.13537	1.15596	1.15669
XV	0.568751	0.544718	0.581
XVI	0.880624	0.872297	0.85609
XVII	0	0	0
XVIII	1.09201	1.12144	1.17725
XIX	2.92824	3.01794	3.20722

## Sheet: Table S13
Table S13. Source data for Fig. S5.
		Reference UMI		UMI design X			Reference UMI		UMI design X			Reference UMI		UMI design X			Reference UMI		UMI design X			Reference UMI		UMI design X			Reference UMI		UMI design X
Assay	Size (base pair)	Relative fluorescence unit	Size (base pair)	Relative fluorescence unit	Assay	Size (base pair)	Relative fluorescence unit	Size (base pair)	Relative fluorescence unit	Assay	Size (base pair)	Relative fluorescence unit	Size (base pair)	Relative fluorescence unit	Assay	Size (base pair)	Relative fluorescence unit	Size (base pair)	Relative fluorescence unit	Assay	Size (base pair)	Relative fluorescence unit	Size (base pair)	Relative fluorescence unit	Assay	Size (base pair)	Relative fluorescence unit	Size (base pair)	Relative fluorescence unit
BRAF	101	6.01	101	4.01	CTNNB1	101	0.61	101	0.49	TP53_A	101	1.8	101	1.51	TP53_B	101	0.52	101	0.42	TP53_D	101	2.84	101	3.75	TP53_E	101	3.17	101	3.11
BRAF	101.28	4.74	101.28	3.95	CTNNB1	101.28	0.3	101.28	0.76	TP53_A	101.28	1.57	101.28	0	TP53_B	101.28	0.2	101.28	0.98	TP53_D	101.29	2.19	101.29	4.25	TP53_E	101.28	2.81	101.28	2.17
BRAF	101.56	3.55	101.56	2.56	CTNNB1	101.56	0	101.56	0.97	TP53_A	101.55	0.36	101.55	0.54	TP53_B	101.57	0	101.57	1.9	TP53_D	101.58	1.89	101.58	5.22	TP53_E	101.57	3.25	101.57	1.28
BRAF	101.84	2.34	101.84	0.93	CTNNB1	101.84	0.52	101.84	1.68	TP53_A	101.82	0	101.82	3.13	TP53_B	101.85	1.17	101.85	2.54	TP53_D	101.87	2.09	101.87	5.87	TP53_E	101.85	3.54	101.85	1.98
BRAF	102.12	1.2	102.12	0.03	CTNNB1	102.12	1.51	102.12	2.22	TP53_A	102.1	0.77	102.1	5.55	TP53_B	102.14	3.82	102.14	2.57	TP53_D	102.15	2.2	102.15	5.64	TP53_E	102.14	2.91	102.14	3.53
BRAF	102.4	0.9	102.4	0	CTNNB1	102.4	1.5	102.4	1.97	TP53_A	102.37	1.53	102.37	6.07	TP53_B	102.42	5.5	102.42	2.3	TP53_D	102.44	2.03	102.44	5.31	TP53_E	102.42	1.88	102.42	4.43
BRAF	102.68	1.79	102.68	0.43	CTNNB1	102.68	0.63	102.68	2.13	TP53_A	102.65	2.06	102.65	5.57	TP53_B	102.71	4.81	102.71	2.03	TP53_D	102.73	2.09	102.73	5.04	TP53_E	102.71	1.49	102.71	4.32
BRAF	102.96	2.81	102.96	1.32	CTNNB1	102.96	0.22	102.96	3.03	TP53_A	102.93	3.08	102.93	5.07	TP53_B	102.99	2.82	102.99	1.52	TP53_D	103.02	3	103.02	3.63	TP53_E	102.99	1.09	102.99	3.29
BRAF	103.24	2.82	103.24	1.95	CTNNB1	103.24	0.9	103.24	3	TP53_A	103.2	4.14	103.2	4.1	TP53_B	103.28	1.04	103.28	0.65	TP53_D	103.31	4.41	103.31	1.28	TP53_E	103.28	0.67	103.28	1.63
BRAF	103.52	2.84	103.52	1.63	CTNNB1	103.52	1.95	103.52	1.43	TP53_A	103.47	3.92	103.47	4.23	TP53_B	103.56	0	103.56	0	TP53_D	103.6	5.12	103.6	0	TP53_E	103.56	0.61	103.56	0.54
BRAF	103.8	2.1	103.8	0.83	CTNNB1	103.8	2.21	103.8	0	TP53_A	103.75	2.44	103.75	5.1	TP53_B	103.84	0.27	103.84	0	TP53_D	103.89	4.67	103.89	0.35	TP53_E	103.84	0.91	103.84	1.13
BRAF	104.08	1.14	104.08	0.43	CTNNB1	104.08	1.34	104.08	0.29	TP53_A	104.03	1.04	104.03	5.86	TP53_B	104.13	0.48	104.13	0.48	TP53_D	104.17	3.36	104.17	1.64	TP53_E	104.13	1.6	104.13	2.53
BRAF	104.36	0.18	104.36	0.72	CTNNB1	104.36	0.5	104.36	1.9	TP53_A	104.3	0.35	104.3	6.59	TP53_B	104.41	0.2	104.41	1.14	TP53_D	104.46	1.53	104.46	1.86	TP53_E	104.41	2.49	104.41	2.58
BRAF	104.64	0	104.64	1.7	CTNNB1	104.64	1	104.64	3.21	TP53_A	104.57	0.18	104.57	7.59	TP53_B	104.7	0	104.7	1.59	TP53_D	104.75	0	104.75	0.71	TP53_E	104.7	3.27	104.7	1
BRAF	104.92	0.78	104.92	2.86	CTNNB1	104.92	2.41	104.92	3.76	TP53_A	104.85	0	104.85	7.96	TP53_B	104.98	0.28	104.98	1.43	TP53_D	105.04	0	105.04	0	TP53_E	104.98	3.71	104.98	0
BRAF	105.19	1.67	105.19	3.41	CTNNB1	105.19	3.12	105.19	4.13	TP53_A	105.12	0	105.12	6.25	TP53_B	105.27	0.57	105.27	0.88	TP53_D	105.33	0.31	105.33	1.22	TP53_E	105.27	3.34	105.27	1.03
BRAF	105.47	1.77	105.47	3.24	CTNNB1	105.47	2.62	105.47	4.35	TP53_A	105.4	0.77	105.4	2.82	TP53_B	105.55	0.33	105.55	0.67	TP53_D	105.62	1.5	105.62	4.24	TP53_E	105.55	2.03	105.55	3.19
BRAF	105.75	1.42	105.75	2.75	CTNNB1	105.75	1.95	105.75	4.36	TP53_A	105.68	2.39	105.68	0.24	TP53_B	105.84	0	105.84	1.18	TP53_D	105.91	2.78	105.91	7.49	TP53_E	105.84	0.7	105.84	4.83
BRAF	106.03	1.02	106.03	2.21	CTNNB1	106.03	1.91	106.03	4.35	TP53_A	105.95	3.79	105.95	0.12	TP53_B	106.12	0	106.12	2.02	TP53_D	106.2	3.62	106.2	9.95	TP53_E	106.12	0.25	106.12	4.84
BRAF	106.31	0.47	106.31	1.79	CTNNB1	106.31	2.2	106.31	4.22	TP53_A	106.22	3.48	106.22	0	TP53_B	106.41	0.91	106.41	2.62	TP53_D	106.48	4.11	106.48	11.42	TP53_E	106.41	0.64	106.41	4.84
BRAF	106.59	0	106.59	1.39	CTNNB1	106.59	2.4	106.59	4	TP53_A	106.5	1.55	106.5	0.7	TP53_B	106.69	2.75	106.69	2.66	TP53_D	106.77	4.4	106.77	11.77	TP53_E	106.69	1.53	106.69	3.43
BRAF	106.87	0	106.87	1.35	CTNNB1	106.87	2.47	106.87	4.43	TP53_A	106.78	0	106.78	0.95	TP53_B	106.97	5.02	106.97	2.26	TP53_D	107.06	4.27	107.06	11	TP53_E	106.97	2.66	106.97	1.94
BRAF	107.15	0.33	107.15	1.96	CTNNB1	107.15	2.1	107.15	5.8	TP53_A	107.05	0	107.05	0.76	TP53_B	107.26	6.85	107.26	2.4	TP53_D	107.35	3.61	107.35	10.02	TP53_E	107.26	3.57	107.26	1.64
BRAF	107.43	1.09	107.43	3.19	CTNNB1	107.43	1.06	107.43	6.88	TP53_A	107.32	0.22	107.32	0.56	TP53_B	107.54	7.13	107.54	3.77	TP53_D	107.64	2.95	107.64	10.04	TP53_E	107.54	3.68	107.54	2.81
BRAF	107.71	2.67	107.71	4.58	CTNNB1	107.71	0	107.71	6.23	TP53_A	107.6	0.49	107.6	0.74	TP53_B	107.83	5.85	107.83	4.58	TP53_D	107.93	3.36	107.93	11.49	TP53_E	107.83	3.14	107.83	4.45
BRAF	107.99	4.4	107.99	5.13	CTNNB1	107.99	0.07	107.99	4.5	TP53_A	107.87	1.54	107.87	1.7	TP53_B	108.11	4.58	108.11	5.39	TP53_D	108.22	5.4	108.22	14.07	TP53_E	108.11	3.03	108.11	5.08
BRAF	108.27	4.65	108.27	4.14	CTNNB1	108.27	1.5	108.27	3.34	TP53_A	108.15	3.16	108.15	2.57	TP53_B	108.4	4.23	108.4	5.87	TP53_D	108.5	8.32	108.5	17.19	TP53_E	108.4	3.67	108.4	4.72
BRAF	108.55	3.73	108.55	2.48	CTNNB1	108.55	3.33	108.55	2.39	TP53_A	108.43	4	108.43	1.99	TP53_B	108.68	4.4	108.68	5.56	TP53_D	108.79	10.86	108.79	19.95	TP53_E	108.68	4.05	108.68	4.65
BRAF	108.83	3.84	108.83	1.41	CTNNB1	108.83	4.69	108.83	0.82	TP53_A	108.7	3.69	108.7	0.6	TP53_B	108.97	5.32	108.97	5.82	TP53_D	109.08	11.88	109.08	21.05	TP53_E	108.97	4.13	108.97	5.01
BRAF	109.11	4.89	109.11	1.55	CTNNB1	109.11	5.75	109.11	0	TP53_A	108.97	3.39	108.97	0.18	TP53_B	109.25	7.32	109.25	6.64	TP53_D	109.37	10.33	109.37	19.26	TP53_E	109.25	4.91	109.25	4.8
BRAF	109.39	5.16	109.39	3.05	CTNNB1	109.39	6.78	109.39	1.58	TP53_A	109.25	4.04	109.25	1	TP53_B	109.53	9.19	109.53	6.92	TP53_D	109.66	6.34	109.66	15.15	TP53_E	109.53	5.87	109.53	4.09
BRAF	109.67	4.51	109.67	4.8	CTNNB1	109.67	7.32	109.67	4.34	TP53_A	109.53	4.9	109.53	1.74	TP53_B	109.82	9.65	109.82	6.32	TP53_D	109.95	2.05	109.95	11.22	TP53_E	109.82	5.63	109.82	3.54
BRAF	109.95	4.2	109.95	5.04	CTNNB1	109.95	7.28	109.95	6.32	TP53_A	109.8	4.66	109.8	2.49	TP53_B	110.1	8.91	110.1	5.53	TP53_D	110.24	0	110.24	9.45	TP53_E	110.1	4.18	110.1	2.93
BRAF	110.23	4.44	110.23	4.38	CTNNB1	110.23	6.78	110.23	6.68	TP53_A	110.07	4.43	110.07	4.13	TP53_B	110.39	7.33	110.39	4.95	TP53_D	110.52	1.4	110.52	11.01	TP53_E	110.39	2.12	110.39	1.94
BRAF	110.51	4.38	110.51	3.71	CTNNB1	110.51	5.38	110.51	6.33	TP53_A	110.35	2.61	110.35	4.98	TP53_B	110.67	5.31	110.67	4.01	TP53_D	110.81	4.69	110.81	14.17	TP53_E	110.67	0.26	110.67	1.08
BRAF	110.79	3.74	110.79	2.07	CTNNB1	110.79	3	110.79	5.99	TP53_A	110.62	1.3	110.62	4.59	TP53_B	110.96	4	110.96	2.64	TP53_D	111.1	7.88	111.1	17.29	TP53_E	110.96	0	110.96	1.06
BRAF	111.07	3.29	111.07	0.91	CTNNB1	111.07	0.76	111.07	5.36	TP53_A	110.9	1.72	110.9	3.65	TP53_B	111.24	4.46	111.24	2.28	TP53_D	111.39	9.5	111.39	19.13	TP53_E	111.24	1.54	111.24	1.86
BRAF	111.35	3.81	111.35	0.28	CTNNB1	111.35	0	111.35	5.34	TP53_A	111.18	2.82	111.18	2.68	TP53_B	111.53	6.8	111.53	3.71	TP53_D	111.68	8.93	111.68	19.18	TP53_E	111.53	3.13	111.53	2.5
BRAF	111.63	5.03	111.63	0	CTNNB1	111.63	0.89	111.63	5.46	TP53_A	111.45	2.91	111.45	1.62	TP53_B	111.81	10.35	111.81	5.54	TP53_D	111.97	6.17	111.97	17.45	TP53_E	111.81	3.61	111.81	2.15
BRAF	111.91	5.97	111.91	0.26	CTNNB1	111.91	1.88	111.91	5.12	TP53_A	111.72	1.9	111.72	0.95	TP53_B	112.09	13.8	112.09	6.45	TP53_D	112.26	2.46	112.26	15.35	TP53_E	112.09	3.92	112.09	1.21
BRAF	112.19	5.88	112.19	1	CTNNB1	112.19	2.88	112.19	4.68	TP53_A	112	0.74	112	1.3	TP53_B	112.38	15.69	112.38	6.96	TP53_D	112.55	0.44	112.55	15.4	TP53_E	112.38	4.71	112.38	0.58
BRAF	112.47	4.93	112.47	1.33	CTNNB1	112.47	4.63	112.47	4.77	TP53_A	112.28	0	112.28	1.75	TP53_B	112.66	15.34	112.66	7.62	TP53_D	112.83	2.62	112.83	18.99	TP53_E	112.66	4.75	112.66	0.97
BRAF	112.75	4.12	112.75	0.7	CTNNB1	112.75	5.21	112.75	5.37	TP53_A	112.55	0.25	112.55	1.27	TP53_B	112.95	13.1	112.95	7.49	TP53_D	113.12	6.77	113.12	25.42	TP53_E	112.95	3.35	112.95	2.43
BRAF	113.03	4.15	113.03	0.57	CTNNB1	113.03	4.76	113.03	6.28	TP53_A	112.82	2.13	112.82	0.88	TP53_B	113.23	10.29	113.23	6.19	TP53_D	113.41	11.12	113.41	32.55	TP53_E	113.23	1.89	113.23	3.99
BRAF	113.31	4.84	113.31	1.95	CTNNB1	113.31	3.77	113.31	6.74	TP53_A	113.1	4.49	113.1	1.29	TP53_B	113.52	8.56	113.52	4.94	TP53_D	113.7	16.08	113.7	38.03	TP53_E	113.52	1.61	113.52	4.83
BRAF	113.58	5.47	113.58	3.42	CTNNB1	113.58	2.59	113.58	5.66	TP53_A	113.37	5.26	113.37	1.7	TP53_B	113.8	8.95	113.8	4.66	TP53_D	113.99	22.56	113.99	41.16	TP53_E	113.8	2.35	113.8	5.15
BRAF	113.86	5.24	113.86	3.71	CTNNB1	113.86	1.57	113.86	3.27	TP53_A	113.65	4.14	113.65	2.8	TP53_B	114.09	11.61	114.09	5.19	TP53_D	114.28	29.76	114.28	43.53	TP53_E	114.09	3.44	114.09	5.07
BRAF	114.14	4.69	114.14	3.58	CTNNB1	114.14	0.95	114.14	1.03	TP53_A	113.93	2.54	113.93	3.45	TP53_B	114.37	15.99	114.37	6.21	TP53_D	114.57	36.03	114.57	47.11	TP53_E	114.37	4.12	114.37	4.69
BRAF	114.42	4.15	114.42	3.92	CTNNB1	114.42	0.56	114.42	0	TP53_A	114.2	1.56	114.2	4.54	TP53_B	114.66	20.68	114.66	7.16	TP53_D	114.85	40.47	114.85	51.93	TP53_E	114.66	4.26	114.66	4.74
BRAF	114.7	3.3	114.7	4.55	CTNNB1	114.7	0.13	114.7	0.54	TP53_A	114.47	1.25	114.47	6.02	TP53_B	114.94	24.07	114.94	7.44	TP53_D	115.14	43.5	115.14	56.43	TP53_E	114.94	4.45	114.94	5.47
BRAF	114.98	3.68	114.98	5.11	CTNNB1	114.98	0	114.98	2.5	TP53_A	114.75	1.23	114.75	6.37	TP53_B	115.22	25.7	115.22	7.49	TP53_D	115.43	46.88	115.43	58.84	TP53_E	115.22	4.89	115.22	6.35
BRAF	115.26	5.26	115.26	5.73	CTNNB1	115.26	0.06	115.26	4.12	TP53_A	115.03	1.21	115.03	5.37	TP53_B	115.51	26.64	115.51	8.11	TP53_D	115.72	51.4	115.72	57.99	TP53_E	115.51	5.3	115.51	6.82
BRAF	115.54	7.62	115.54	6.78	CTNNB1	115.54	0.08	115.54	3.85	TP53_A	115.3	1.21	115.3	4.66	TP53_B	115.79	28.45	115.79	9.02	TP53_D	116.01	50.95	116.01	53.6	TP53_E	115.79	5.98	115.79	6.42
BRAF	115.82	10.39	115.82	8.11	CTNNB1	115.82	0.05	115.82	2.62	TP53_A	115.57	1.23	115.57	5.69	TP53_B	116.08	31.73	116.08	9.52	TP53_D	116.3	41.77	116.3	46.08	TP53_E	116.08	7.07	116.08	5.14
BRAF	116.1	12.99	116.1	8.95	CTNNB1	116.1	0.71	116.1	1.88	TP53_A	115.85	1.32	115.85	7.85	TP53_B	116.36	34.82	116.36	9.16	TP53_D	116.59	30.01	116.59	36.25	TP53_E	116.36	7.71	116.36	3.63
BRAF	116.38	14.77	116.38	8.8	CTNNB1	116.38	2.93	116.38	1.28	TP53_A	116.12	2.56	116.12	8.74	TP53_B	116.65	34.54	116.65	7.11	TP53_D	116.87	20.16	116.87	25.64	TP53_E	116.65	6.87	116.65	2.71
BRAF	116.66	15.65	116.66	7.69	CTNNB1	116.66	6.04	116.66	0.54	TP53_A	116.4	6.03	116.4	7.91	TP53_B	116.93	29.6	116.93	3.42	TP53_D	117.16	15.15	117.16	17.22	TP53_E	116.93	4.79	116.93	2.69
BRAF	116.94	16.12	116.94	6.04	CTNNB1	116.94	8.09	116.94	0.73	TP53_A	116.68	10.17	116.68	7.09	TP53_B	117.22	21.57	117.22	0.38	TP53_D	117.45	15.33	117.45	14.52	TP53_E	117.22	2.94	117.22	3.42
BRAF	117.22	16.66	117.22	4.8	CTNNB1	117.22	8.21	117.22	2.3	TP53_A	116.95	12.52	116.95	4.82	TP53_B	117.5	13.14	117.5	0	TP53_D	117.74	21	117.74	20.28	TP53_E	117.5	2.11	117.5	4.26
BRAF	117.5	16.72	117.5	4.72	CTNNB1	117.5	7.73	117.5	4.01	TP53_A	117.22	13.47	117.22	4.13	TP53_B	117.78	6.77	117.78	1.38	TP53_D	118.03	34.85	118.03	35.27	TP53_E	117.78	1.57	117.78	4.83
BRAF	117.78	14.96	117.78	5.13	CTNNB1	117.78	7.44	117.78	4.35	TP53_A	117.5	14.88	117.5	4.45	TP53_B	118.07	3.76	118.07	2.32	TP53_D	118.32	58.51	118.32	59.12	TP53_E	118.07	1.13	118.07	5.65
BRAF	118.06	11.2	118.06	4.67	CTNNB1	118.06	6.05	118.06	3.04	TP53_A	117.78	16.95	117.78	4.1	TP53_B	118.35	4.43	118.35	2.93	TP53_D	118.61	87.54	118.61	87.82	TP53_E	118.35	1.47	118.35	6.77
BRAF	118.34	7	118.34	3.68	CTNNB1	118.34	3.06	118.34	1.07	TP53_A	118.05	18.62	118.05	3.05	TP53_B	118.64	9.92	118.64	4.87	TP53_D	118.9	111.57	118.9	112.42	TP53_E	118.64	2.81	118.64	7.41
BRAF	118.62	3.84	118.62	3.91	CTNNB1	118.62	0.43	118.62	0	TP53_A	118.32	19.05	118.32	2.4	TP53_B	118.92	22.48	118.92	8.78	TP53_D	119.18	120.33	119.18	122.22	TP53_E	118.92	5.43	118.92	7.44
BRAF	118.9	2.25	118.9	5.78	CTNNB1	118.9	0	118.9	0.4	TP53_A	118.6	18.25	118.6	2.75	TP53_B	119.21	41.93	119.21	13.49	TP53_D	119.47	110.87	119.47	112.66	TP53_E	119.21	9.62	119.21	7.17
BRAF	119.18	2.33	119.18	7.02	CTNNB1	119.18	1.86	119.18	2.3	TP53_A	118.87	17.05	118.87	3.98	TP53_B	119.49	64.48	119.49	16.88	TP53_D	119.76	90.06	119.76	90.38	TP53_E	119.49	13.75	119.49	6.65
BRAF	119.46	3.93	119.46	8.25	CTNNB1	119.46	5.84	119.46	4.05	TP53_A	119.15	15.94	119.15	5.67	TP53_B	119.78	83.54	119.78	17.23	TP53_D	120.05	69.33	120.05	68.5	TP53_E	119.78	15.38	119.78	5.89
BRAF	119.74	7.26	119.74	10.52	CTNNB1	119.74	10.8	119.74	4.98	TP53_A	119.43	14.98	119.43	7.13	TP53_B	120.06	90.72	120.06	14.4	TP53_D	120.34	57.16	120.34	56.61	TP53_E	120.06	14.63	120.06	4.7
BRAF	120.02	12.26	120.02	12.46	CTNNB1	120.02	14.47	120.02	5.47	TP53_A	119.7	14.78	119.7	7.96	TP53_B	120.34	81.23	120.34	10.34	TP53_D	120.63	55.85	120.63	55.57	TP53_E	120.34	13.87	120.34	3.18
BRAF	120.3	18.02	120.3	13.65	CTNNB1	120.3	15.28	120.3	5.62	TP53_A	119.97	14.58	119.97	8.09	TP53_B	120.63	59.72	120.63	7.38	TP53_D	120.92	62.04	120.92	60.56	TP53_E	120.63	10.34	120.63	2.32
BRAF	120.58	22.83	120.58	13.32	CTNNB1	120.58	13.53	120.58	5.53	TP53_A	120.25	14.83	120.25	8.22	TP53_B	120.91	36.58	120.91	5.96	TP53_D	121.2	69.12	121.2	66.39	TP53_E	120.91	6.61	120.91	2.61
BRAF	120.86	24.79	120.86	11.74	CTNNB1	120.86	10.74	120.86	5.43	TP53_A	120.53	15.46	120.53	7.82	TP53_B	121.2	19.38	121.2	5.41	TP53_D	121.49	71.77	121.49	69.48	TP53_E	121.2	4.46	121.2	3.11
BRAF	121.14	23.12	121.14	10.48	CTNNB1	121.14	8.73	121.14	4.67	TP53_A	120.8	16.45	120.8	6.79	TP53_B	121.48	10.8	121.48	6.04	TP53_D	121.78	69.69	121.78	69.16	TP53_E	121.48	4.3	121.48	2.7
BRAF	121.42	18.94	121.42	10.08	CTNNB1	121.42	8.45	121.42	2.57	TP53_A	121.07	18.05	121.07	5.6	TP53_B	121.77	10.2	121.77	8.31	TP53_D	122.07	67.23	122.07	69.27	TP53_E	121.77	4.84	121.77	1.68
BRAF	121.69	14.69	121.69	9.55	CTNNB1	121.69	9.02	121.69	0.4	TP53_A	121.35	19.83	121.35	4.74	TP53_B	122.05	14.05	122.05	10.89	TP53_D	122.36	69.85	122.36	75.33	TP53_E	122.05	4.86	122.05	1.16
BRAF	121.97	12.61	121.97	8.53	CTNNB1	121.97	9.14	121.97	0	TP53_A	121.62	20.55	121.62	4.64	TP53_B	122.34	17.67	122.34	11.82	TP53_D	122.65	81.42	122.65	89.27	TP53_E	122.34	4.75	122.34	1.2
BRAF	122.25	13.36	122.25	7.99	CTNNB1	122.25	8.77	122.25	0.97	TP53_A	121.9	19.24	121.9	5.18	TP53_B	122.62	18.9	122.62	11.38	TP53_D	122.94	101.67	122.94	108.16	TP53_E	122.62	5.37	122.62	0.9
BRAF	122.53	15.56	122.53	8.67	CTNNB1	122.53	8.67	122.53	1.91	TP53_A	122.18	16.03	122.18	5.54	TP53_B	122.91	19.22	122.91	11.82	TP53_D	123.22	122.89	123.22	125.21	TP53_E	122.91	6.24	122.91	0.13
BRAF	122.81	16.96	122.81	9.98	CTNNB1	122.81	8.57	122.81	2.4	TP53_A	122.45	12.13	122.45	5.43	TP53_B	123.19	21.03	123.19	14.04	TP53_D	123.51	132.33	123.51	131.59	TP53_E	123.19	6.26	123.19	0
BRAF	123.09	16.16	123.09	10.65	CTNNB1	123.09	8.71	123.09	2.79	TP53_A	122.72	8.62	122.72	5.48	TP53_B	123.47	25.35	123.47	16.56	TP53_D	123.8	122.85	123.8	122.03	TP53_E	123.47	5.64	123.47	1.53
BRAF	123.37	13.49	123.37	10.41	CTNNB1	123.37	8.97	123.37	3.4	TP53_A	123	5.63	123	6.05	TP53_B	123.76	32.28	123.76	17.6	TP53_D	124.09	99.18	124.09	100.09	TP53_E	123.76	6.02	123.76	4.64
BRAF	123.65	10.58	123.65	10.51	CTNNB1	123.65	9.52	123.65	4.47	TP53_A	123.28	3.26	123.28	6.94	TP53_B	124.04	40.85	124.04	16.93	TP53_D	124.38	72.68	124.38	75.83	TP53_E	124.04	8.04	124.04	7.53
BRAF	123.93	9.39	123.93	11.9	CTNNB1	123.93	10.9	123.93	5.8	TP53_A	123.55	1.83	123.55	7.61	TP53_B	124.33	47.72	124.33	15.65	TP53_D	124.67	52.79	124.67	58.03	TP53_E	124.33	10.06	124.33	8.16
BRAF	124.21	11.43	124.21	13.78	CTNNB1	124.21	13.25	124.21	6.85	TP53_A	123.82	1.04	123.82	8.28	TP53_B	124.61	48.11	124.61	14.37	TP53_D	124.96	42.88	124.96	49.9	TP53_E	124.61	10.2	124.61	6.29
BRAF	124.49	16.76	124.49	14.81	CTNNB1	124.49	15.98	124.49	7.52	TP53_A	124.1	0.81	124.1	9.8	TP53_B	124.9	48.5	124.9	12.62	TP53_D	125.24	41.38	125.24	50.46	TP53_E	124.9	8.39	124.9	4.05
BRAF	124.77	23.35	124.77	14.44	CTNNB1	124.77	17.65	124.77	7.59	TP53_A	124.37	1.2	124.37	10.24	TP53_B	125.18	41.48	125.18	10.66	TP53_D	125.53	46.54	125.53	57.68	TP53_E	125.18	5.76	125.18	3.42
BRAF	125.05	25.58	125.05	13.08	CTNNB1	125.05	17	125.05	7.3	TP53_A	124.65	1.72	124.65	8.94	TP53_B	125.47	29.1	125.47	9.86	TP53_D	125.82	59.82	125.82	71.14	TP53_E	125.47	3.15	125.47	3.89
BRAF	125.33	27.81	125.33	11.35	CTNNB1	125.33	14.63	125.33	6.85	TP53_A	124.93	1.47	124.93	7.04	TP53_B	125.75	15.72	125.75	10.73	TP53_D	126.11	83.4	126.11	92.54	TP53_E	125.75	0.98	125.75	4.12
BRAF	125.61	27.53	125.61	9.79	CTNNB1	125.61	12.73	125.61	6.76	TP53_A	125.2	1.21	125.2	5.84	TP53_B	126.03	5.19	126.03	12.54	TP53_D	126.4	114.11	126.4	120.62	TP53_E	126.03	0	126.03	4.03
BRAF	125.89	22.64	125.89	9.12	CTNNB1	125.89	12.27	125.89	6.67	TP53_A	125.47	0	125.47	5.14	TP53_B	126.32	0	126.32	15.12	TP53_D	126.69	141.98	126.69	146.34	TP53_E	126.32	0.82	126.32	4.16
BRAF	126.17	16.46	126.17	9.96	CTNNB1	126.17	12.09	126.17	7.31	TP53_A	125.75	0	125.75	4.54	TP53_B	126.6	0.48	126.6	17.01	TP53_D	126.98	156.5	126.98	158.71	TP53_E	126.6	3.55	126.6	4.59
BRAF	126.45	12.8	126.45	12.33	CTNNB1	126.45	11.82	126.45	8.28	TP53_A	126.03	2.08	126.03	5.04	TP53_B	126.89	5.19	126.89	18.89	TP53_D	127.27	156.18	127.27	157.47	TP53_E	126.89	7.18	126.89	5.19
BRAF	126.73	12.28	126.73	16.11	CTNNB1	126.73	12.86	126.73	8.43	TP53_A	126.3	5.22	126.3	7.55	TP53_B	127.17	13.91	127.17	23.44	TP53_D	127.55	159.43	127.55	165.07	TP53_E	127.17	10.32	127.17	6.22
BRAF	127.01	13.49	127.01	20.24	CTNNB1	127.01	15.37	127.01	7.68	TP53_A	126.57	7.83	126.57	11.27	TP53_B	127.46	28.75	127.46	27.12	TP53_D	127.84	220.23	127.84	240.35	TP53_E	127.46	12.58	127.46	7.77
BRAF	127.29	16.38	127.29	22.82	CTNNB1	127.29	18.18	127.29	6.79	TP53_A	126.85	9.09	126.85	12.8	TP53_B	127.74	50.48	127.74	28.45	TP53_D	128.13	444.84	128.13	488.46	TP53_E	127.74	14.67	127.74	9.03
BRAF	127.57	22.04	127.57	23.2	CTNNB1	127.57	21.33	127.57	6.2	TP53_A	127.12	8.48	127.12	14.33	TP53_B	128.03	74.11	128.03	28.03	TP53_D	128.42	975.31	128.42	1904.17	TP53_E	128.03	16.75	128.03	9.86
BRAF	127.85	29.9	127.85	22.35	CTNNB1	127.85	24.85	127.85	6.03	TP53_A	127.4	6.3	127.4	16.17	TP53_B	128.31	90.51	128.31	29.5	TP53_D	128.71	1890.45	128.71	2925.53	TP53_E	128.31	18.46	128.31	12.98
BRAF	128.13	37.39	128.13	22.25	CTNNB1	128.13	26.89	128.13	6.56	TP53_A	127.68	3.72	127.68	17.66	TP53_B	128.59	94.33	128.59	41.05	TP53_D	129	3053.04	129	3696.17	TP53_E	128.59	21.45	128.59	22.68
BRAF	128.41	41.94	128.41	22.14	CTNNB1	128.41	27.08	128.41	8.11	TP53_A	127.95	1.5	127.95	19.15	TP53_B	128.88	91.95	128.88	77.55	TP53_D	129.29	4061.07	129.29	3829.22	TP53_E	128.88	32.04	128.88	43.34
BRAF	128.69	42.75	128.69	27.73	CTNNB1	128.69	31.6	128.69	10.91	TP53_A	128.23	0	128.23	22	TP53_B	129.16	107.72	129.16	156.28	TP53_D	129.57	4442.62	129.57	3253.05	TP53_E	129.16	62.44	129.16	79.1
BRAF	128.97	41.57	128.97	49.76	CTNNB1	128.97	53.47	128.97	16.3	TP53_A	128.5	0	128.5	33.37	TP53_B	129.45	190.17	129.45	280.65	TP53_D	129.86	3993.5	129.86	2276.93	TP53_E	129.45	126.13	129.45	128.42
BRAF	129.25	45.2	129.25	101.32	CTNNB1	129.25	109.42	129.25	29.3	TP53_A	128.77	0	128.77	66.63	TP53_B	129.73	411.4	129.73	422.69	TP53_D	130.15	2948.17	130.15	1338.53	TP53_E	129.73	225.19	129.73	176.91
BRAF	129.53	69.36	129.53	188.92	CTNNB1	129.53	213.05	129.53	58.59	TP53_A	129.05	0	129.05	133.66	TP53_B	130.02	833.9	130.02	525.33	TP53_D	130.44	1796.44	130.44	699.29	TP53_E	130.02	337.49	130.02	201.82
BRAF	129.81	138.89	129.81	300.02	CTNNB1	129.81	358.83	129.81	108.94	TP53_A	129.32	0	129.32	232.57	TP53_B	130.3	1434.95	130.3	535.71	TP53_D	130.73	924.96	130.73	365.78	TP53_E	130.3	419.27	130.3	188.66
BRAF	130.08	278.53	130.08	397.47	CTNNB1	130.08	507.36	130.08	170.71	TP53_A	129.6	0	129.6	337.4	TP53_B	130.59	2048.31	130.59	447.63	TP53_D	131.02	429.52	131.02	219.81	TP53_E	130.59	429.62	130.59	143.79
BRAF	130.36	489.6	130.36	435.62	CTNNB1	130.36	596.51	130.36	220	TP53_A	129.87	0.1	129.87	403.94	TP53_B	130.87	2415.47	130.87	309.04	TP53_D	131.31	203.02	131.31	156.39	TP53_E	130.87	361.78	130.87	89.7
BRAF	130.64	724.54	130.64	393.49	CTNNB1	130.64	581.19	130.64	233.19	TP53_A	130.15	0.19	130.15	397.72	TP53_B	131.16	2350.23	131.16	182.81	TP53_D	131.59	110	131.59	123.4	TP53_E	131.16	251.75	131.16	47.37
BRAF	130.92	892.01	130.92	293.28	CTNNB1	130.92	469.02	130.92	203.77	TP53_A	130.43	0.14	130.43	359.77	TP53_B	131.44	1886.42	131.44	103.14	TP53_D	131.88	70.19	131.88	102.1	TP53_E	131.44	149.88	131.44	24.09
BRAF	131.2	909.12	131.2	182.58	CTNNB1	131.2	315.24	131.2	146.88	TP53_A	130.7	0	130.7	321.81	TP53_B	131.72	1257.28	131.72	66.94	TP53_D	132.17	50.88	132.17	85.32	TP53_E	131.72	83.51	131.72	15.79
BRAF	131.48	765.56	131.48	99.8	CTNNB1	131.48	180.5	131.48	87.9	TP53_A	130.98	0.25	130.98	215.03	TP53_B	132.01	714.54	132.01	54.48	TP53_D	132.46	39.3	132.46	69.03	TP53_E	132.01	49.48	132.01	15.39
BRAF	131.76	535.2	131.76	56.28	CTNNB1	131.76	93.77	131.76	45.9	TP53_A	131.25	10.11	131.25	121.97	TP53_B	132.29	370.46	132.29	50.03	TP53_D	132.75	29.26	132.75	52.59	TP53_E	132.29	33.29	132.29	14.98
BRAF	132.04	317.31	132.04	41.72	CTNNB1	132.04	49.98	132.04	25.68	TP53_A	131.52	37.41	131.52	64.97	TP53_B	132.58	196.98	132.58	46.7	TP53_D	133.04	19.09	133.04	38.62	TP53_E	132.58	24.65	132.58	15.8
BRAF	132.32	168.46	132.32	39.55	CTNNB1	132.32	30.62	132.32	20.94	TP53_A	131.8	87.51	131.8	39.89	TP53_B	132.86	119.59	132.86	42.52	TP53_D	133.33	10.92	133.33	29.52	TP53_E	132.86	18.88	132.86	15.08
BRAF	132.6	88.68	132.6	38.78	CTNNB1	132.6	21.22	132.6	22.27	TP53_A	132.07	157.92	132.07	31.38	TP53_B	133.15	83.31	133.15	37.82	TP53_D	133.62	7.04	133.62	24.88	TP53_E	133.15	14.08	133.15	11.91
BRAF	132.88	52.07	132.88	36.06	CTNNB1	132.88	15.02	132.88	23.43	TP53_A	132.35	232.33	132.35	28.52	TP53_B	133.43	61.62	133.43	33.29	TP53_D	133.9	7.09	133.9	21.9	TP53_E	133.43	10.13	133.43	7.48
BRAF	133.16	35.23	133.16	31.59	CTNNB1	133.16	12.32	133.16	22.45	TP53_A	132.62	282.81	132.62	27.41	TP53_B	133.72	44.71	133.72	28.15	TP53_D	134.19	9.36	134.19	17.87	TP53_E	133.72	7.51	133.72	4.02
BRAF	133.44	25.62	133.44	25.74	CTNNB1	133.44	9.62	133.44	19.48	TP53_A	132.9	285.5	132.9	26.08	TP53_B	134	31.01	134	22	TP53_D	134.48	13.11	134.48	13.07	TP53_E	134	6.11	134	2.68
BRAF	133.72	18.64	133.72	18.93	CTNNB1	133.72	4.88	133.72	15.56	TP53_A	133.18	238.25	133.18	22.93	TP53_B	134.28	21.98	134.28	16.83	TP53_D	134.77	17.98	134.77	10.04	TP53_E	134.28	5.39	134.28	2.91
BRAF	134	12.89	134	12.77	CTNNB1	134	1.84	134	11.73	TP53_A	133.45	163.15	133.45	18.33	TP53_B	134.57	18.43	134.57	14.6	TP53_D	135.06	22.4	135.06	9.26	TP53_E	134.57	4.89	134.57	3.76
BRAF	134.28	8.1	134.28	9.22	CTNNB1	134.28	0.51	134.28	8.35	TP53_A	133.73	90.59	133.73	13.81	TP53_B	134.85	20.63	134.85	14.65	TP53_D	135.35	24.47	135.35	8.42	TP53_E	134.85	4.58	134.85	5.03
BRAF	134.56	4.95	134.56	8.53	CTNNB1	134.56	0.07	134.56	5.75	TP53_A	134	39.59	134	11.91	TP53_B	135.14	26.71	135.14	15.09	TP53_D	135.64	23.47	135.64	6.58	TP53_E	135.14	5.73	135.14	6.85
BRAF	134.84	3.84	134.84	9.26	CTNNB1	134.84	0.81	134.84	4.09	TP53_A	134.27	11.72	134.27	10	TP53_B	135.42	33.07	135.42	15.04	TP53_D	135.92	19.91	135.92	5.36	TP53_E	135.42	9.43	135.42	8.38
BRAF	135.12	3.69	135.12	9.63	CTNNB1	135.12	2.87	135.12	2.81	TP53_A	134.55	0	134.55	7.04	TP53_B	135.71	36.15	135.71	14.89	TP53_D	136.21	15.13	136.21	5.69	TP53_E	135.71	14.65	135.71	8.31
BRAF	135.4	3.5	135.4	8.39	CTNNB1	135.4	4.61	135.4	1.75	TP53_A	134.82	2.93	134.82	5.65	TP53_B	135.99	36.74	135.99	15.07	TP53_D	136.5	10.91	136.5	6.46	TP53_E	135.99	18.82	135.99	7
BRAF	135.68	3.97	135.68	5.83	CTNNB1	135.68	4.93	135.68	1.47	TP53_A	135.1	6.02	135.1	5.71	TP53_B	136.28	37.56	136.28	15.24	TP53_D	136.79	8.27	136.79	6.6	TP53_E	136.28	19.84	136.28	6.04
BRAF	135.96	6.02	135.96	3.49	CTNNB1	135.96	4.76	135.96	1.42	TP53_A	135.37	9.11	135.37	5.34	TP53_B	136.56	38.75	136.56	14.93	TP53_D	137.08	7.45	137.08	6.35	TP53_E	136.56	17.17	136.56	5.98
BRAF	136.24	7.69	136.24	2.18	CTNNB1	136.24	4.79	136.24	0.67	TP53_A	135.65	12.66	135.65	3.71	TP53_B	136.84	39.7	136.84	14.15	TP53_D	137.37	8.48	137.37	6.06	TP53_E	136.84	12.32	136.84	6.18
BRAF	136.52	9.37	136.52	1.66	CTNNB1	136.52	4.59	136.52	0	TP53_A	135.93	12.06	135.93	2.93	TP53_B	137.13	40.95	137.13	12.84	TP53_D	137.66	10.11	137.66	5.37	TP53_E	137.13	7.8	137.13	5.97
BRAF	136.8	12.78	136.8	1.56	CTNNB1	136.8	4.44	136.8	0.11	TP53_A	136.2	11.2	136.2	4.7	TP53_B	137.41	42.36	137.41	10.74	TP53_D	137.94	10	137.94	4.22	TP53_E	137.41	6.41	137.41	5.37
BRAF	137.08	14.53	137.08	1.71	CTNNB1	137.08	4.94	137.08	0.17	TP53_A	136.48	14.58	136.48	7.56	TP53_B	137.7	42.9	137.7	8.41	TP53_D	138.23	7.63	138.23	3.38	TP53_E	137.7	5.03	137.7	4.67
BRAF	137.36	13.66	137.36	1.85	CTNNB1	137.36	6.01	137.36	0	TP53_A	136.75	23.25	136.75	9.08	TP53_B	137.98	42.43	137.98	7.12	TP53_D	138.52	4.55	138.52	3.25	TP53_E	137.98	3.94	137.98	3.76
BRAF	137.64	11.03	137.64	2.49	CTNNB1	137.64	7.61	137.64	0.85	TP53_A	137.02	35.27	137.02	8.55	TP53_B	138.27	42.73	138.27	7.03	TP53_D	138.81	2.03	138.81	3.12	TP53_E	138.27	3.82	138.27	2.48
BRAF	137.92	8.24	137.92	3.06	CTNNB1	137.92	9.55	137.92	2.61	TP53_A	137.3	47.53	137.3	7.73	TP53_B	138.55	45.95	138.55	7.31	TP53_D	139.1	0.45	139.1	2.6	TP53_E	138.55	3.88	138.55	1.29
BRAF	138.19	6.19	138.19	3.07	CTNNB1	138.19	10.56	138.19	3.42	TP53_A	137.57	57.08	137.57	6.92	TP53_B	138.84	52.24	138.84	7.86	TP53_D	139.39	0	139.39	2.2	TP53_E	138.84	3.67	138.84	0.81
BRAF	138.47	5.26	138.47	2.49	CTNNB1	138.47	9.09	138.47	2.48	TP53_A	137.85	62.96	137.85	5.42	TP53_B	139.12	60.59	139.12	8.77	TP53_D	139.68	0.51	139.68	1.71	TP53_E	139.12	3.02	139.12	1.3
BRAF	138.75	5.51	138.75	1.7	CTNNB1	138.75	5.22	138.75	0.83	TP53_A	138.12	67.2	138.12	5.09	TP53_B	139.41	69.02	139.41	9.27	TP53_D	139.97	1.48	139.97	0.69	TP53_E	139.41	1.93	139.41	1.96
BRAF	139.03	6.62	139.03	1	CTNNB1	139.03	1.26	139.03	0	TP53_A	138.4	73.52	138.4	5.99	TP53_B	139.69	72.46	139.69	8.98	TP53_D	140.25	3.21	140.25	0	TP53_E	139.69	0.91	139.69	1.55
BRAF	139.31	7.56	139.31	0.38	CTNNB1	139.31	0	139.31	0.12	TP53_A	138.68	84.14	138.68	6.77	TP53_B	139.97	65.27	139.97	8.37	TP53_D	140.54	5.86	140.54	1.06	TP53_E	139.97	0.34	139.97	0.43
BRAF	139.59	7	139.59	0	CTNNB1	139.59	2.98	139.59	2	TP53_A	138.95	97.63	138.95	6.62	TP53_B	140.26	47.99	140.26	7.7	TP53_D	140.83	8.36	140.83	3.76	TP53_E	140.26	0	140.26	0.27
BRAF	139.87	4.77	139.87	0.4	CTNNB1	139.87	8.02	139.87	4.79	TP53_A	139.23	110.44	139.23	6.14	TP53_B	140.54	28.14	140.54	7	TP53_D	141.12	9.4	141.12	5.71	TP53_E	140.54	0	140.54	1.44
BRAF	140.15	2.27	140.15	1.69	CTNNB1	140.15	12.56	140.15	7.56	TP53_A	139.5	119.61	139.5	5.47	TP53_B	140.83	14.47	140.83	6.46	TP53_D	141.41	9.01	141.41	4.99	TP53_E	140.83	0.37	140.83	2.58
BRAF	140.43	0.75	140.43	2.95	CTNNB1	140.43	15.38	140.43	8.64	TP53_A	139.77	124.07	139.77	3.93	TP53_B	141.11	12.17	141.11	5.79	TP53_D	141.7	8.22	141.7	2.65	TP53_E	141.11	1.07	141.11	2.9
BRAF	140.71	0.08	140.71	3.42	CTNNB1	140.71	16.89	140.71	9.71	TP53_A	140.05	125.13	140.05	1.84	TP53_B	141.4	23.86	141.4	4.45	TP53_D	141.99	7.95	141.99	1.56	TP53_E	141.4	1.58	141.4	2.99
BRAF	140.99	0	140.99	3.54	CTNNB1	140.99	17.59	140.99	10.88	TP53_A	140.32	126.2	140.32	0.48	TP53_B	141.68	49.96	141.68	3.08	TP53_D	142.27	8.62	142.27	2.76	TP53_E	141.68	1.57	141.68	2.94
BRAF	141.27	0.56	141.27	4.03	CTNNB1	141.27	17.81	141.27	10.88	TP53_A	140.6	131.67	140.6	0.65	TP53_B	141.97	91.54	141.97	3.27	TP53_D	142.56	10.4	142.56	4.86	TP53_E	141.97	1.12	141.97	1.97
BRAF	141.55	1.16	141.55	5.08	CTNNB1	141.55	18.32	141.55	10.96	TP53_A	140.87	145.27	140.87	1.47	TP53_B	142.25	144.73	142.25	4.93	TP53_D	142.85	13.17	142.85	6.64	TP53_E	142.25	0.55	142.25	0.58
BRAF	141.83	1.06	141.83	6.29	CTNNB1	141.83	20.22	141.83	11.18	TP53_A	141.15	166.19	141.15	2.3	TP53_B	142.53	195.19	142.53	6.03	TP53_D	143.14	16.65	143.14	7.67	TP53_E	142.53	0.12	142.53	0
BRAF	142.11	1.05	142.11	6.99	CTNNB1	142.11	24.45	142.11	11.84	TP53_A	141.43	187.79	141.43	5.07	TP53_B	142.82	221.71	142.82	5.38	TP53_D	143.43	20.89	143.43	7.4	TP53_E	142.82	0	142.82	0.05
BRAF	142.39	2.34	142.39	6.73	CTNNB1	142.39	30.51	142.39	12.54	TP53_A	141.7	201.92	141.7	8.16	TP53_B	143.1	211.57	143.1	4.02	TP53_D	143.72	26.26	143.72	5.85	TP53_E	143.1	0.23	143.1	0
BRAF	142.67	4.63	142.67	5.6	CTNNB1	142.67	35.95	142.67	12.43	TP53_A	141.98	202.38	141.98	10.9	TP53_B	143.39	173.12	143.39	3.54	TP53_D	144.01	32.67	144.01	3.91	TP53_E	143.39	0.98	143.39	0.03
BRAF	142.95	6.66	142.95	4.21	CTNNB1	142.95	38.85	142.95	11.27	TP53_A	142.25	185.55	142.25	12.94	TP53_B	143.67	129.56	143.67	4.25	TP53_D	144.29	39.2	144.29	2.42	TP53_E	143.67	1.74	143.67	1.13
BRAF	143.23	7.53	143.23	3.28	CTNNB1	143.23	40.58	143.23	10.04	TP53_A	142.52	153.22	142.52	13.81	TP53_B	143.96	100.91	143.96	5.35	TP53_D	144.58	44.56	144.58	1.53	TP53_E	143.96	2.6	143.96	4.67
BRAF	143.51	7.12	143.51	2.78	CTNNB1	143.51	44.31	143.51	9.54	TP53_A	142.8	115.86	142.8	13.63	TP53_B	144.24	93.24	144.24	6.24	TP53_D	144.87	47.4	144.87	0.76	TP53_E	144.24	4.12	144.24	12
BRAF	143.79	5.92	143.79	2.11	CTNNB1	143.79	47.79	143.79	9.81	TP53_A	143.07	87.89	143.07	13.55	TP53_B	144.53	100.85	144.53	6.92	TP53_D	145.16	46.58	145.16	0.05	TP53_E	144.53	6.07	144.53	22.81
BRAF	144.07	4.78	144.07	1.44	CTNNB1	144.07	51.27	144.07	10.74	TP53_A	143.35	78.27	143.35	14.27	TP53_B	144.81	114.67	144.81	8	TP53_D	145.45	42.23	145.45	0	TP53_E	144.81	7.55	144.81	34.44
BRAF	144.35	4.83	144.35	1.45	CTNNB1	144.35	60.75	144.35	11.98	TP53_A	143.62	89.34	143.62	15.02	TP53_B	145.09	129.3	145.09	11.13	TP53_D	145.74	36.6	145.74	0.59	TP53_E	145.09	8.22	145.09	42.57
BRAF	144.63	7.03	144.63	2.21	CTNNB1	144.63	72.01	144.63	12.89	TP53_A	143.9	122.17	143.9	15.68	TP53_B	145.38	144.38	145.38	14.22	TP53_D	146.03	33.13	146.03	1.46	TP53_E	145.38	8.61	145.38	43.26
BRAF	144.91	10.68	144.91	3.35	CTNNB1	144.91	83.91	144.91	13.35	TP53_A	144.18	177.33	144.18	19.41	TP53_B	145.66	161.62	145.66	17.31	TP53_D	146.31	34.19	146.31	1.95	TP53_E	145.66	9.25	145.66	36.44
BRAF	145.19	14.16	145.19	4.62	CTNNB1	145.19	94.7	145.19	13.93	TP53_A	144.45	249.03	144.45	24.45	TP53_B	145.95	181.34	145.95	25.05	TP53_D	146.6	39.54	146.6	1.76	TP53_E	145.95	10.17	145.95	26.41
BRAF	145.47	16.92	145.47	5.37	CTNNB1	145.47	103.53	145.47	15.48	TP53_A	144.73	320.25	144.73	29.5	TP53_B	146.23	200.78	146.23	31.16	TP53_D	146.89	48.51	146.89	1.33	TP53_E	146.23	10.88	146.23	17.38
BRAF	145.75	18.91	145.75	4.88	CTNNB1	145.75	110.84	145.75	18.34	TP53_A	145	366.84	145	44.63	TP53_B	146.52	214.52	146.52	32.32	TP53_D	147.18	61.69	147.18	1.25	TP53_E	146.52	10.41	146.52	10.75
BRAF	146.03	19.25	146.03	4.19	CTNNB1	146.03	117.22	146.03	21.82	TP53_A	145.27	369.55	145.27	60.06	TP53_B	146.8	215.97	146.8	27.58	TP53_D	147.47	81.51	147.47	1.4	TP53_E	146.8	8.02	146.8	6.8
BRAF	146.31	17.08	146.31	3.5	CTNNB1	146.31	122.32	146.31	25.25	TP53_A	145.55	372.26	145.55	71.4	TP53_B	147.09	200.59	147.09	20.16	TP53_D	147.76	111.64	147.76	1.53	TP53_E	147.09	4.22	147.09	5.64
BRAF	146.58	13.2	146.58	1.98	CTNNB1	146.58	123.99	146.58	28.04	TP53_A	145.82	341.27	145.82	75.51	TP53_B	147.37	170.72	147.37	13.88	TP53_D	148.05	154.02	148.05	1.66	TP53_E	147.37	0.91	147.37	6.27
BRAF	146.86	9.92	146.86	0.79	CTNNB1	146.86	119.44	146.86	28.82	TP53_A	146.1	296	146.1	71.02	TP53_B	147.66	136.77	147.66	9.2	TP53_D	148.34	204.64	148.34	1.65	TP53_E	147.66	0	147.66	6.74
BRAF	147.14	9.41	147.14	0.36	CTNNB1	147.14	107.91	147.14	26.42	TP53_A	146.37	258.8	146.37	59.98	TP53_B	147.94	111.04	147.94	5.5	TP53_D	148.62	252.94	148.62	1.36	TP53_E	147.94	1.19	147.94	5.78
BRAF	147.42	8.89	147.42	0.57	CTNNB1	147.42	91.25	147.42	21.2	TP53_A	146.65	240.49	146.65	46.85	TP53_B	148.22	100.02	148.22	3.41	TP53_D	148.91	289.17	148.91	1.62	TP53_E	148.22	2.54	148.22	3.95
BRAF	147.7	9.78	147.7	0.83	CTNNB1	147.7	73.43	147.7	15.31	TP53_A	146.93	240.73	146.93	34.81	TP53_B	148.51	103.34	148.51	2.73	TP53_D	149.2	317.05	149.2	3.78	TP53_E	148.51	2.48	148.51	3.26
BRAF	147.98	11.71	147.98	1.47	CTNNB1	147.98	60.54	147.98	12.22	TP53_A	147.2	253.79	147.2	25.06	TP53_B	148.79	119.4	148.79	2.08	TP53_D	149.49	357.98	149.49	8.09	TP53_E	148.79	1.29	148.79	4.84
BRAF	148.26	14.41	148.26	3	CTNNB1	148.26	57.33	148.26	14.28	TP53_A	147.48	273.92	147.48	18.21	TP53_B	149.08	150.25	149.08	1.27	TP53_D	149.78	433.2	149.78	12.96	TP53_E	149.08	0.17	149.08	7.31
BRAF	148.54	17.1	148.54	4.43	CTNNB1	148.54	64.16	148.54	19.92	TP53_A	147.75	299.05	147.75	16.29	TP53_B	149.36	199.05	149.36	1.26	TP53_D	150.07	535.54	150.07	16.47	TP53_E	149.36	0	149.36	8.69
BRAF	148.82	18.5	148.82	4.74	CTNNB1	148.82	79.78	148.82	28.11	TP53_A	148.02	331.43	148.02	14.37	TP53_B	149.65	261.56	149.65	2.5	TP53_D	150.36	621.12	150.36	18.32	TP53_E	149.65	0.09	149.65	8.51
BRAF	149.1	18.17	149.1	4.54	CTNNB1	149.1	102.84	149.1	38.62	TP53_A	148.3	372.55	148.3	13.3	TP53_B	149.93	321.11	149.93	4.76	TP53_D	150.64	636.67	150.64	19.41	TP53_E	149.93	0.85	149.93	7.67
BRAF	149.38	17.09	149.38	4.59	CTNNB1	149.38	128.92	149.38	49.22	TP53_A	148.57	415.44	148.57	15.04	TP53_B	150.22	359.98	150.22	7.32	TP53_D	150.93	562.35	150.93	20.01	TP53_E	150.22	2.57	150.22	7.37
BRAF	149.66	16.47	149.66	4.44	CTNNB1	149.66	150.54	149.66	56.31	TP53_A	148.85	445.26	148.85	19.07	TP53_B	150.5	388.08	150.5	8.98	TP53_D	151.22	428.53	151.22	19.54	TP53_E	150.5	4.97	150.5	7.81
BRAF	149.94	16.31	149.94	3.86	CTNNB1	149.94	160.79	149.94	58.27	TP53_A	149.12	448.67	149.12	23.02	TP53_B	150.78	474.51	150.78	10.02	TP53_D	151.51	288.21	151.51	18.3	TP53_E	150.78	6.8	150.78	8.42
BRAF	150.22	15.89	150.22	3.73	CTNNB1	150.22	157.09	150.22	56.24	TP53_A	149.4	421.06	149.4	24.12	TP53_B	151.07	763.14	151.07	13.14	TP53_D	151.8	177.53	151.8	17.44	TP53_E	151.07	6.72	151.07	9.71
BRAF	150.5	14.94	150.5	5.39	CTNNB1	150.5	143.73	150.5	53.11	TP53_A	149.68	368.55	149.68	23.1	TP53_B	151.35	1441.39	151.35	19.77	TP53_D	152.09	104.17	152.09	16.8	TP53_E	151.35	4.59	151.35	12.54
BRAF	150.78	13.37	150.78	9.28	CTNNB1	150.78	129.53	150.78	51.82	TP53_A	149.95	307.51	149.95	26.26	TP53_B	151.64	2619.6	151.64	27.36	TP53_D	152.38	60.09	152.38	15.14	TP53_E	151.64	2.1	151.64	15.64
BRAF	151.06	11.69	151.06	13.93	CTNNB1	151.06	121.26	151.06	53.58	TP53_A	150.23	282.67	150.23	43.77	TP53_B	151.92	4143.27	151.92	32.64	TP53_D	152.66	34.44	152.66	12.06	TP53_E	151.92	1.24	151.92	16.9
BRAF	151.34	11.39	151.34	17.66	CTNNB1	151.34	119.52	151.34	57.52	TP53_A	150.5	257.82	150.5	86.93	TP53_B	152.21	5512.34	152.21	34.83	TP53_D	152.95	19.6	152.95	8.18	TP53_E	152.21	1.91	152.21	16.5
BRAF	151.62	13.58	151.62	20.94	CTNNB1	151.62	120.95	151.62	61.46	TP53_A	150.77	232.99	150.77	162.89	TP53_B	152.49	6106.87	152.49	34.53	TP53_D	153.24	11.75	153.24	4.55	TP53_E	152.49	2.24	152.49	16.22
BRAF	151.9	17.64	151.9	24.73	CTNNB1	151.9	123.07	151.9	63.68	TP53_A	151.05	237.95	151.05	262.84	TP53_B	152.78	5628.84	152.78	32.34	TP53_D	153.53	8.19	153.53	2.01	TP53_E	152.78	1.84	152.78	16.76
BRAF	152.18	21.54	152.18	27.76	CTNNB1	152.18	126.89	152.18	64.27	TP53_A	151.32	274.83	151.32	308.41	TP53_B	153.06	4347.52	153.06	29.25	TP53_D	153.82	6.27	153.82	0.57	TP53_E	153.06	4.7	153.06	17.17
BRAF	152.46	23.44	152.46	28.02	CTNNB1	152.46	135.34	152.46	64.69	TP53_A	151.6	344.26	151.6	353.98	TP53_B	153.34	2877.32	153.34	26.25	TP53_D	154.11	4.59	154.11	0	TP53_E	153.34	17.42	153.34	16.35
BRAF	152.74	22.95	152.74	25.54	CTNNB1	152.74	149.47	152.74	66.65	TP53_A	151.87	437.68	151.87	393.29	TP53_B	153.63	1719.84	153.63	23.07	TP53_D	154.4	3.41	154.4	0.27	TP53_E	153.63	44.02	153.63	14.45
BRAF	153.02	21.07	153.02	22.02	CTNNB1	153.02	166.96	153.02	70.9	TP53_A	152.15	533	152.15	358.92	TP53_B	153.91	1019.03	153.91	19.01	TP53_D	154.69	3.06	154.69	0.73	TP53_E	153.91	82.68	153.91	12.5
BRAF	153.3	19.17	153.3	18.71	CTNNB1	153.3	183.24	153.3	76.05	TP53_A	152.43	607.2	152.43	269.66	TP53_B	154.2	661.69	154.2	14.8	TP53_D	154.97	2.55	154.97	1.35	TP53_E	154.2	125.77	154.2	10.76
BRAF	153.58	18.12	153.58	15.65	CTNNB1	153.58	192.32	153.58	79.2	TP53_A	152.7	668.81	152.7	169.8	TP53_B	154.48	487.96	154.48	11.6	TP53_D	155.26	1.24	155.26	2.64	TP53_E	154.48	162.98	154.48	8.79
BRAF	153.86	18.08	153.86	12.56	CTNNB1	153.86	189.1	153.86	77.93	TP53_A	152.98	806.4	152.98	94.34	TP53_B	154.77	395.34	154.77	9.04	TP53_D	155.55	0.24	155.55	4.34	TP53_E	154.77	175.58	154.77	6.91
BRAF	154.14	19.35	154.14	9.53	CTNNB1	154.14	174.2	154.14	72.17	TP53_A	153.25	1226.39	153.25	50.88	TP53_B	155.05	336.17	155.05	6.54	TP53_D	155.84	0.51	155.84	5.52	TP53_E	155.05	188.17	155.05	5.8
BRAF	154.42	22.82	154.42	7.36	CTNNB1	154.42	155.52	154.42	65.81	TP53_A	153.52	2216.49	153.52	29.54	TP53_B	155.34	289.36	155.34	4.62	TP53_D	156.13	2.03	156.13	5.84	TP53_E	155.34	204.4	155.34	5.56
BRAF	154.69	28.51	154.69	6.37	CTNNB1	154.69	149.11	154.69	66.18	TP53_A	153.8	3979.73	153.8	19.05	TP53_B	155.62	244.1	155.62	3.84	TP53_D	156.42	4.44	156.42	5.34	TP53_E	155.62	219.35	155.62	5.69
BRAF	154.97	34.8	154.97	5.77	CTNNB1	154.97	142.69	154.97	79.25	TP53_A	154.07	6377.19	154.07	12.96	TP53_B	155.91	196.54	155.91	4.02	TP53_D	156.71	6.75	156.71	3.95	TP53_E	155.91	235.33	155.91	5.57
BRAF	155.25	40.5	155.25	5.56	CTNNB1	155.25	141.03	155.25	106.06	TP53_A	154.35	8773.41	154.35	9.11	TP53_B	156.19	149.56	156.19	4.89	TP53_D	156.99	7.58	156.99	2.14	TP53_E	156.19	245.86	156.19	4.92
BRAF	155.53	46.37	155.53	5.36	CTNNB1	155.53	151.53	155.53	125.07	TP53_A	154.62	10243.5	154.62	7.01	TP53_B	156.47	108.42	156.47	5.69	TP53_D	157.28	6.57	157.28	0.99	TP53_E	156.47	241.61	156.47	4.21
BRAF	155.81	54.08	155.81	5.79	CTNNB1	155.81	174.04	155.81	144.09	TP53_A	154.9	10138	154.9	6.43	TP53_B	156.76	76.2	156.76	5.53	TP53_D	157.57	4.81	157.57	0.64	TP53_E	156.76	218.64	156.76	4.1
BRAF	156.09	68.3	156.09	6.51	CTNNB1	156.09	207.58	156.09	187.14	TP53_A	155.18	9350.03	155.18	5.86	TP53_B	157.04	53.8	157.04	4.76	TP53_D	157.86	3.69	157.86	0.34	TP53_E	157.04	181.48	157.04	4.39
BRAF	156.37	101.87	156.37	6.56	CTNNB1	156.37	247.64	156.37	222.17	TP53_A	155.45	8562.03	155.45	5.11	TP53_B	157.33	40.65	157.33	4.52	TP53_D	158.15	3.26	158.15	0	TP53_E	157.33	139.6	157.33	4.21
BRAF	156.65	173.74	156.65	6.43	CTNNB1	156.65	286.15	156.65	233.61	TP53_A	155.73	6287.98	155.73	4.93	TP53_B	157.61	37.27	157.61	5.09	TP53_D	158.44	2.49	158.44	0.05	TP53_E	157.61	101.36	157.61	3.88
BRAF	156.93	293.92	156.93	6.76	CTNNB1	156.93	320.67	156.93	218.67	TP53_A	156	4177.69	156	4.88	TP53_B	157.9	33.89	157.9	5.33	TP53_D	158.73	1.07	158.73	0.69	TP53_E	157.9	70.42	157.9	3.56
BRAF	157.21	444.97	157.21	7.55	CTNNB1	157.21	373.1	157.21	199.09	TP53_A	156.27	2680.86	156.27	4.12	TP53_B	158.18	29.76	158.18	3.83	TP53_D	159.01	0	159.01	1.08	TP53_E	158.18	46.64	158.18	3.36
BRAF	157.49	578.78	157.49	8.7	CTNNB1	157.49	512.66	157.49	219.88	TP53_A	156.55	1789.93	156.55	2.65	TP53_B	158.47	26.28	158.47	1.27	TP53_D	159.3	0.07	159.3	0.87	TP53_E	158.47	29.01	158.47	3.99
BRAF	157.77	640.77	157.77	9.51	CTNNB1	157.77	861.9	157.77	342.28	TP53_A	156.82	1295.18	156.82	1.02	TP53_B	158.75	23.11	158.75	0	TP53_D	159.59	1.7	159.59	0.53	TP53_E	158.75	16.66	158.75	4.79
BRAF	158.05	624.65	158.05	9	CTNNB1	158.05	1542.15	158.05	624.08	TP53_A	157.1	1005.75	157.1	0.12	TP53_B	159.03	20.54	159.03	0.61	TP53_D	159.88	3.45	159.88	0.7	TP53_E	159.03	8.27	159.03	4.86
BRAF	158.33	608.52	158.33	7.37	CTNNB1	158.33	2546.8	158.33	1068.16	TP53_A	157.37	813.62	157.37	0.86	TP53_B	159.32	19.28	159.32	2.23	TP53_D	160.17	3.63	160.17	1.51	TP53_E	159.32	2.75	159.32	3.72
BRAF	158.61	508.95	158.61	5.99	CTNNB1	158.61	3628.74	158.61	1566.39	TP53_A	157.65	669.44	157.65	2.51	TP53_B	159.6	20.31	159.6	4.27	TP53_D	160.46	2.26	160.46	2.44	TP53_E	159.6	0	159.6	1.7
BRAF	158.89	393.97	158.89	5.96	CTNNB1	158.89	4351.11	158.89	1915.03	TP53_A	157.93	551.41	157.93	3.53	TP53_B	159.89	24.11	159.89	6.5	TP53_D	160.75	0.75	160.75	2.85	TP53_E	159.89	1.55	159.89	0
BRAF	159.17	299.87	159.17	6.78	CTNNB1	159.17	4352.37	159.17	1934.85	TP53_A	158.2	451.06	158.2	3.74	TP53_B	160.17	29.15	160.17	8.28	TP53_D	161.03	0	161.03	2.47	TP53_E	160.17	5.06	160.17	0
BRAF	159.45	232.21	159.45	6.82	CTNNB1	159.45	3631.35	159.45	1610.21	TP53_A	158.48	367.39	158.48	3.94	TP53_B	160.46	32.35	160.46	8.79	TP53_D	161.32	0.18	161.32	1.71	TP53_E	160.46	9.77	160.46	0.25
BRAF	159.73	181.92	159.73	5.21	CTNNB1	159.73	2558.17	159.73	1107.05	TP53_A	158.75	301.63	158.75	4.12	TP53_B	160.74	32.01	160.74	7.77	TP53_D	161.61	1.23	161.61	1.43	TP53_E	160.74	14.5	160.74	0.51
BRAF	160.01	144.57	160.01	2.97	CTNNB1	160.01	1582.76	160.01	641.29	TP53_A	159.02	253.06	159.02	3.49	TP53_B	161.03	28.34	161.03	5.91	TP53_D	161.9	2.77	161.9	1.65	TP53_E	161.03	17.76	161.03	0.11
BRAF	160.29	123.22	160.29	2.15	CTNNB1	160.29	939.17	160.29	332.21	TP53_A	159.3	218.02	159.3	2.26	TP53_B	161.31	22.35	161.31	4.61	TP53_D	162.19	4.17	162.19	1.56	TP53_E	161.31	19.03	161.31	0
BRAF	160.57	120.58	160.57	3.77	CTNNB1	160.57	603.43	160.57	173.8	TP53_A	159.57	192.15	159.57	1.59	TP53_B	161.59	15.84	161.59	4.87	TP53_D	162.48	5.03	162.48	1.36	TP53_E	161.59	19.5	161.59	0.6
BRAF	160.85	133.49	160.85	6.5	CTNNB1	160.85	447.85	160.85	104.55	TP53_A	159.85	172.81	159.85	1.72	TP53_B	161.88	10.54	161.88	6.13	TP53_D	162.77	5.3	162.77	1.83	TP53_E	161.88	20.68	161.88	1.62
BRAF	161.13	153.63	161.13	8	CTNNB1	161.13	375.45	161.13	73.73	TP53_A	160.12	158.8	160.12	1.89	TP53_B	162.16	6.98	162.16	7.11	TP53_D	163.06	4.97	163.06	2.66	TP53_E	162.16	22.41	162.16	2.22
BRAF	161.41	170.89	161.41	7.57	CTNNB1	161.41	342.88	161.41	57.57	TP53_A	160.4	154.52	160.4	1.44	TP53_B	162.45	5.22	162.45	7.33	TP53_D	163.34	4.08	163.34	3.13	TP53_E	162.45	23.96	162.45	1.72
BRAF	161.69	177.18	161.69	6.53	CTNNB1	161.69	331.25	161.69	48.1	TP53_A	160.68	150.23	160.68	0.52	TP53_B	162.73	5.51	162.73	6.69	TP53_D	163.63	3.42	163.63	2.98	TP53_E	162.73	26.28	162.73	0.53
BRAF	161.97	168.75	161.97	6	CTNNB1	161.97	326.65	161.97	43.59	TP53_A	160.95	149.57	160.95	0	TP53_B	163.02	7.62	163.02	4.98	TP53_D	163.92	3.87	163.92	2.06	TP53_E	163.02	30.81	163.02	0
BRAF	162.25	146.56	162.25	5.43	CTNNB1	162.25	316.56	162.25	45.67	TP53_A	161.23	159.18	161.23	0.48	TP53_B	163.3	10	163.3	2.57	TP53_D	164.21	4.86	164.21	0.75	TP53_E	163.3	37.22	163.3	0.32
BRAF	162.53	116.1	162.53	4.07	CTNNB1	162.53	292.4	162.53	57.09	TP53_A	161.5	176.06	161.5	1.8	TP53_B	163.59	10.45	163.59	0.52	TP53_D	164.5	5.34	164.5	0	TP53_E	163.59	44.09	163.59	0.66
BRAF	162.81	85.47	162.81	2.42	CTNNB1	162.81	253.39	162.81	78.84	TP53_A	161.77	190.6	161.77	2.52	TP53_B	163.87	8.3	163.87	0	TP53_D	164.79	5.23	164.79	0.21	TP53_E	163.87	50.41	163.87	0.37
BRAF	163.08	60.52	163.08	1.15	CTNNB1	163.08	206.61	163.08	108.39	TP53_A	162.05	192.08	162.05	3.24	TP53_B	164.16	4.84	164.16	0.49	TP53_D	165.08	4.27	165.08	0.91	TP53_E	164.16	55.15	164.16	0
BRAF	163.36	42.48	163.36	0.25	CTNNB1	163.36	160.96	163.36	139.03	TP53_A	162.32	176.22	162.32	4.32	TP53_B	164.44	1.92	164.44	0.99	TP53_D	165.36	0	165.36	1.79	TP53_E	164.44	56.8	164.44	1.18
BRAF	163.64	30.42	163.64	0	CTNNB1	163.64	121.73	163.64	160.89	TP53_A	162.6	147.65	162.6	4.64	TP53_B	164.72	0.55	164.72	2.1	TP53_D	165.65	0	165.65	2.41	TP53_E	164.72	54.84	164.72	4.6
BRAF	163.92	23.39	163.92	0.75	CTNNB1	163.92	90.82	163.92	165.31	TP53_A	162.87	115.28	162.87	3.79	TP53_B	165.01	0.38	165.01	2.2	TP53_D	165.94	1.51	165.94	2.13	TP53_E	165.01	50.73	165.01	7.7
BRAF	164.2	19.93	164.2	1.55	CTNNB1	164.2	69	164.2	150.53	TP53_A	163.15	86.77	163.15	2.03	TP53_B	165.29	0.55	165.29	1.79	TP53_D	166.23	2.46	166.23	1.8	TP53_E	165.29	47.35	165.29	7.98
BRAF	164.48	17.52	164.48	2.35	CTNNB1	164.48	56.09	164.48	122.7	TP53_A	163.43	66.22	163.43	0.42	TP53_B	165.58	0.57	165.58	1.26	TP53_D	166.52	2.26	166.52	2.98	TP53_E	165.58	47.59	165.58	6.58
BRAF	164.76	14.16	164.76	3.74	CTNNB1	164.76	50.66	164.76	90.92	TP53_A	163.7	53.77	163.7	0	TP53_B	165.86	0.28	165.86	0.52	TP53_D	166.81	2.07	166.81	5.02	TP53_E	165.86	53.01	165.86	5.59
BRAF	165.04	10.07	165.04	4.02	CTNNB1	165.04	50.64	165.04	61.97	TP53_A	163.98	46.25	163.98	0.95	TP53_B	166.15	0	166.15	0.07	TP53_D	167.1	2.47	167.1	5.73	TP53_E	166.15	63.78	166.15	5.4
BRAF	165.32	6.89	165.32	3.17	CTNNB1	165.32	52.04	165.32	39.44	TP53_A	164.25	39.92	164.25	2.4	TP53_B	166.43	0.37	166.43	0.29	TP53_D	167.38	2.54	167.38	4.52	TP53_E	166.43	79.32	166.43	6.11
BRAF	165.6	5.34	165.6	1.89	CTNNB1	165.6	53.44	165.6	25.09	TP53_A	164.52	33.79	164.52	3.27	TP53_B	166.72	3.25	166.72	0.59	TP53_D	167.67	1.94	167.67	2.74	TP53_E	166.72	97.93	166.72	8.09
BRAF	165.88	4.63	165.88	1.02	CTNNB1	165.88	55.83	165.88	18.39	TP53_A	164.8	28.72	164.8	3.22	TP53_B	167	8.13	167	0.66	TP53_D	167.96	1.74	167.96	2.09	TP53_E	167	116.65	167	11.21
BRAF	166.16	3.92	166.16	0.88	CTNNB1	166.16	54.05	166.16	15.66	TP53_A	165.07	24.55	165.07	2.37	TP53_B	167.28	12.9	167.28	1.18	TP53_D	168.25	2.15	168.25	3.06	TP53_E	167.28	131.89	167.28	14.31
BRAF	166.44	3.17	166.44	1.55	CTNNB1	166.44	46.03	166.44	12.86	TP53_A	165.35	22.49	165.35	1.9	TP53_B	167.57	15.75	167.57	2.34	TP53_D	168.54	2.22	168.54	4.56	TP53_E	167.57	140.71	167.57	15.59
BRAF	166.72	2.41	166.72	2.97	CTNNB1	166.72	34.79	166.72	9.1	TP53_A	165.62	20.43	165.62	1.43	TP53_B	167.85	16.01	167.85	3.16	TP53_D	168.83	2.21	168.83	5.32	TP53_E	167.85	141.64	167.85	14.37
BRAF	167	1.48	167	4.52	CTNNB1	167	27.19	167	5.77	TP53_A	165.9	16.55	165.9	1.45	TP53_B	168.14	14.42	168.14	3.4	TP53_D	169.12	2.87	169.12	5.03	TP53_E	168.14	135.61	168.14	11.27
BRAF	167.28	0.47	167.28	5.35	CTNNB1	167.28	27.57	167.28	3.61	TP53_A	166.18	13.45	166.18	2.37	TP53_B	168.42	12.87	168.42	3.86	TP53_D	169.41	3.5	169.41	4.6	TP53_E	168.42	126.29	168.42	7.03
BRAF	167.56	0	167.56	5.33	CTNNB1	167.56	34.69	167.56	2.15	TP53_A	166.45	10.97	166.45	3.03	TP53_B	168.71	12.44	168.71	3.9	TP53_D	169.69	3.19	169.69	5.11	TP53_E	168.71	117.75	168.71	2.85
BRAF	167.84	0.82	167.84	4.77	CTNNB1	167.84	44.09	167.84	1.22	TP53_A	166.73	9.22	166.73	2.91	TP53_B	168.99	12.68	168.99	2.17	TP53_D	169.98	2.96	169.98	6.45	TP53_E	168.99	112.04	168.99	0
BRAF	168.12	2.54	168.12	4.09	CTNNB1	168.12	51.23	168.12	1.3	TP53_A	167	8.92	167	2.57	TP53_B	169.28	13.15	169.28	0	TP53_D	170.27	4.45	170.27	7.95	TP53_E	169.28	109.59	169.28	0.56
BRAF	168.4	4.44	168.4	3.48	CTNNB1	168.4	53.36	168.4	2.26	TP53_A	167.27	9.77	167.27	2.4	TP53_B	169.56	14.27	169.56	0.02	TP53_D	170.56	7.28	170.56	9.35	TP53_E	169.56	110.57	169.56	2.33
BRAF	168.68	6.32	168.68	2.57	CTNNB1	168.68	50.35	168.68	3.44	TP53_A	167.55	10.6	167.55	1.76	TP53_B	169.84	16.37	169.84	2.31	TP53_D	170.85	9.55	170.85	10.2	TP53_E	169.84	115.05	169.84	5.91
BRAF	168.96	7.91	168.96	1.56	CTNNB1	168.96	43.43	168.96	4.6	TP53_A	167.82	11	167.82	0.53	TP53_B	170.13	19.1	170.13	4.78	TP53_D	171.14	10.32	171.14	10.37	TP53_E	170.13	122.21	170.13	11.07
BRAF	169.24	8.31	169.24	1.5	CTNNB1	169.24	33.79	169.24	5.79	TP53_A	168.1	11.12	168.1	0	TP53_B	170.41	21.91	170.41	6.3	TP53_D	171.43	10.43	171.43	10.75	TP53_E	170.41	129.81	170.41	16.08
BRAF	169.52	8.7	169.52	2.57	CTNNB1	169.52	23.29	169.52	6.81	TP53_A	168.37	10.93	168.37	0.93	TP53_B	170.7	24.37	170.7	6.79	TP53_D	171.71	10.94	171.71	12.07	TP53_E	170.7	135.3	170.7	19.47
BRAF	169.8	8.92	169.8	3.42	CTNNB1	169.8	14.2	169.8	7.02	TP53_A	168.65	10.24	168.65	1.69	TP53_B	170.98	25.83	170.98	6.04	TP53_D	172	11.41	172	13.66	TP53_E	170.98	137.39	170.98	21.32
BRAF	170.08	9.15	170.08	2.75	CTNNB1	170.08	7.68	170.08	6.17	TP53_A	168.93	8.43	168.93	2.45	TP53_B	171.27	26	171.27	4.2	TP53_D	172.29	10.79	172.29	14.4	TP53_E	171.27	136.15	171.27	21.74
BRAF	170.36	9.33	170.36	1.09	CTNNB1	170.36	3.75	170.36	4.99	TP53_A	169.2	5.53	169.2	3.24	TP53_B	171.55	25.15	171.55	2.38	TP53_D	172.58	9.64	172.58	14.25	TP53_E	171.55	132.73	171.55	19.86
BRAF	170.64	9.38	170.64	0	CTNNB1	170.64	2.23	170.64	4.58	TP53_A	169.48	3.07	169.48	2.98	TP53_B	171.84	23.53	171.84	1.89	TP53_D	172.87	9.74	172.87	13.93	TP53_E	171.84	129.33	171.84	15.99
BRAF	170.92	10.13	170.92	0.07	CTNNB1	170.92	2.08	170.92	4.17	TP53_A	169.75	2.01	169.75	2.64	TP53_B	172.12	21.63	172.12	2.62	TP53_D	173.16	11.26	173.16	13.8	TP53_E	172.12	128.88	172.12	12.59
BRAF	171.19	11.91	171.19	0.94	CTNNB1	171.19	1.62	171.19	3.17	TP53_A	170.02	1.39	170.02	3.52	TP53_B	172.41	20.15	172.41	3.22	TP53_D	173.45	12.84	173.45	13.82	TP53_E	172.41	128.43	172.41	12.17
BRAF	171.47	13.85	171.47	1.9	CTNNB1	171.47	0.54	171.47	1.71	TP53_A	170.3	0.52	170.3	5.5	TP53_B	172.69	18.63	172.69	2.73	TP53_D	173.73	14.34	173.73	13.96	TP53_E	172.69	131.96	172.69	16.08
BRAF	171.75	15.83	171.75	2.39	CTNNB1	171.75	0	171.75	0.57	TP53_A	170.57	0.26	170.57	6.76	TP53_B	172.97	16.04	172.97	1.83	TP53_D	174.02	16.99	174.02	14.35	TP53_E	172.97	141.32	172.97	24.89
BRAF	172.03	18.62	172.03	2.21	CTNNB1	172.03	0.67	172.03	0.4	TP53_A	170.85	0	170.85	6.39	TP53_B	173.26	13.48	173.26	2.02	TP53_D	174.31	21.8	174.31	15.19	TP53_E	173.26	157.89	173.26	37.56
BRAF	172.31	22.28	172.31	1.61	CTNNB1	172.31	2.74	172.31	1.12	TP53_A	171.12	0.54	171.12	5.74	TP53_B	173.54	13.75	173.54	3.55	TP53_D	174.6	29.61	174.6	15.89	TP53_E	173.54	183.32	173.54	50.99
BRAF	172.59	26.52	172.59	1.24	CTNNB1	172.59	5.29	172.59	2	TP53_A	171.4	2.31	171.4	5.98	TP53_B	173.83	17.46	173.83	5.13	TP53_D	174.89	40.72	174.89	15.77	TP53_E	173.83	220.92	173.83	61.73
BRAF	172.87	31.64	172.87	1.9	CTNNB1	172.87	7.23	172.87	2	TP53_A	171.68	6.07	171.68	6.81	TP53_B	174.11	22.74	174.11	6.24	TP53_D	175.18	53.5	175.18	15.46	TP53_E	174.11	278.82	174.11	67.93
BRAF	173.15	38.31	173.15	2.67	CTNNB1	173.15	8.78	173.15	0.87	TP53_A	171.95	11.41	171.95	7.82	TP53_B	174.4	27.43	174.4	7.26	TP53_D	175.47	63.98	175.47	16	TP53_E	174.4	374.2	174.4	69.41
BRAF	173.43	47.64	173.43	3.44	CTNNB1	173.43	10.95	173.43	0	TP53_A	172.23	16.42	172.23	8.29	TP53_B	174.68	30.78	174.68	7.96	TP53_D	175.76	67.75	175.76	17.21	TP53_E	174.68	536.65	174.68	67.29
BRAF	173.71	60.12	173.71	4.17	CTNNB1	173.71	13.77	173.71	0.75	TP53_A	172.5	19.44	172.5	8.76	TP53_B	174.97	32.96	174.97	8.57	TP53_D	176.04	63.39	176.04	17.91	TP53_E	174.97	804.44	174.97	63.91
BRAF	173.99	73.85	173.99	2.92	CTNNB1	173.99	16.5	173.99	3.07	TP53_A	172.77	20.32	172.77	9.25	TP53_B	175.25	34.54	175.25	9.93	TP53_D	176.33	54.65	176.33	16.96	TP53_E	175.25	1207.65	175.25	61.28
BRAF	174.27	85.22	174.27	0.99	CTNNB1	174.27	18.05	174.27	5.45	TP53_A	173.05	19.69	173.05	9.1	TP53_B	175.53	37.13	175.53	11.57	TP53_D	176.62	47.74	176.62	14.22	TP53_E	175.53	1743.23	175.53	59.73
BRAF	174.55	91.26	174.55	0.35	CTNNB1	174.55	17.61	174.55	7.31	TP53_A	173.32	18.51	173.32	8.44	TP53_B	175.82	43.99	175.82	11.89	TP53_D	176.91	45.95	176.91	11.04	TP53_E	175.82	2356.8	175.82	59.01
BRAF	174.83	91.73	174.83	0.9	CTNNB1	174.83	16.17	174.83	8.11	TP53_A	173.6	18.52	173.6	7.57	TP53_B	176.1	59.67	176.1	10.11	TP53_D	177.2	48.27	177.2	9.49	TP53_E	176.1	2945.19	176.1	59.5
BRAF	175.11	89.16	175.11	1.14	CTNNB1	175.11	16.24	175.11	6.94	TP53_A	173.87	20.26	173.87	6.84	TP53_B	176.39	87.35	176.39	7.59	TP53_D	177.49	51.66	177.49	10.14	TP53_E	176.39	3385.51	176.39	62.03
BRAF	175.39	86.33	175.39	0.59	CTNNB1	175.39	18.81	175.39	4.58	TP53_A	174.15	22.08	174.15	6.3	TP53_B	176.67	124.84	176.67	6.81	TP53_D	177.78	52.4	177.78	11.41	TP53_E	176.67	3578.36	176.67	66.88
BRAF	175.67	84.38	175.67	0	CTNNB1	175.67	22.43	175.67	2.86	TP53_A	174.43	23.09	174.43	5.5	TP53_B	176.96	164.36	176.96	8.4	TP53_D	178.06	48.33	178.06	11.64	TP53_E	176.96	3482.18	176.96	72.97
BRAF	175.95	83.94	175.95	0.13	CTNNB1	175.95	24.18	175.95	1.99	TP53_A	174.7	23.52	174.7	3.85	TP53_B	177.24	197.93	177.24	10.93	TP53_D	178.35	41.11	178.35	10.85	TP53_E	177.24	3124.54	177.24	78.91
BRAF	176.23	86	176.23	1.12	CTNNB1	176.23	25.94	176.23	1.12	TP53_A	174.98	22.7	174.98	1.6	TP53_B	177.53	221.2	177.53	13.49	TP53_D	178.64	34.41	178.64	10.34	TP53_E	177.53	2588.46	177.53	84.03
BRAF	176.51	90.71	176.51	2.29	CTNNB1	176.51	29.51	176.51	0.29	TP53_A	175.25	20.43	175.25	0	TP53_B	177.81	231.05	177.81	15.66	TP53_D	178.93	30.73	178.93	11.21	TP53_E	177.81	1983.31	177.81	86.67
BRAF	176.79	96.43	176.79	2.9	CTNNB1	176.79	32.43	176.79	0	TP53_A	175.52	19.13	175.52	0	TP53_B	178.09	222.65	178.09	16.59	TP53_D	179.22	30.11	179.22	13.29	TP53_E	178.09	1413.52	178.09	85.01
BRAF	177.07	101.4	177.07	2.79	CTNNB1	177.07	33.03	177.07	0.21	TP53_A	175.8	17.84	175.8	0.52	TP53_B	178.38	193.44	178.38	16.49	TP53_D	179.51	30.32	179.51	15.19	TP53_E	178.38	951.5	178.38	80.45
BRAF	177.35	105.27	177.35	2.12	CTNNB1	177.35	31.35	177.35	0.71	TP53_A	176.07	15.52	176.07	1.04	TP53_B	178.66	149.76	178.66	16.63	TP53_D	179.8	28.98	179.8	15.56	TP53_E	178.66	623.14	178.66	76.46
BRAF	177.63	107.49	177.63	1.5	CTNNB1	177.63	28.92	177.63	1.06	TP53_A	176.35	13.33	176.35	1.73	TP53_B	178.95	105.01	178.95	17.17	TP53_D	180.08	25.65	180.08	14.8	TP53_E	178.95	414.21	178.95	75.35
BRAF	177.91	106.86	177.91	1.56	CTNNB1	177.91	26.74	177.91	0.79	TP53_A	176.62	11.46	176.62	1.48	TP53_B	179.23	70.32	179.23	17.51	TP53_D	180.37	21.2	180.37	14.76	TP53_E	179.23	291.88	179.23	79.13
BRAF	178.19	103.23	178.19	2.24	CTNNB1	178.19	25.39	178.19	0.64	TP53_A	176.9	10.04	176.9	1.03	TP53_B	179.52	48.95	179.52	18.1	TP53_D	180.66	16.79	180.66	16.35	TP53_E	179.52	224.63	179.52	90.2
BRAF	178.47	97.28	178.47	2.81	CTNNB1	178.47	25.59	178.47	1.71	TP53_A	177.18	8.55	177.18	0.97	TP53_B	179.8	38.17	179.8	19.58	TP53_D	180.95	13.82	180.95	19.18	TP53_E	179.8	189.64	179.8	108.92
BRAF	178.75	89.83	178.75	2.45	CTNNB1	178.75	27.57	178.75	3	TP53_A	177.45	6.61	177.45	1.47	TP53_B	180.09	33.48	180.09	21.23	TP53_D	181.24	13.09	181.24	24.04	TP53_E	180.09	171.32	180.09	133.7
BRAF	179.03	82.43	179.03	1.15	CTNNB1	179.03	30.17	179.03	2.84	TP53_A	177.73	4.76	177.73	2.77	TP53_B	180.37	31.28	180.37	22.04	TP53_D	181.53	13.64	181.53	32.36	TP53_E	180.37	159.36	180.37	165.97
BRAF	179.31	77.03	179.31	0	CTNNB1	179.31	31.49	179.31	1.73	TP53_A	178	3.61	178	4.26	TP53_B	180.66	29.35	180.66	21.94	TP53_D	181.82	13.46	181.82	42.8	TP53_E	180.66	148.63	180.66	214.98
BRAF	179.58	75.45	179.58	0.19	CTNNB1	179.58	31.35	179.58	1.28	TP53_A	178.27	3.19	178.27	4.66	TP53_B	180.94	26.71	180.94	21.44	TP53_D	182.1	11.59	182.1	51.39	TP53_E	180.94	138.66	180.94	301.28
BRAF	179.86	79.99	179.86	1.59	CTNNB1	179.86	30.98	179.86	1.9	TP53_A	178.55	3.77	178.55	4.07	TP53_B	181.22	24.05	181.22	21.23	TP53_D	182.39	9.06	182.39	55.05	TP53_E	181.22	130.6	181.22	457.1
BRAF	180.14	85.85	180.14	3.06	CTNNB1	180.14	30.18	180.14	2.69	TP53_A	178.82	6.04	178.82	3.55	TP53_B	181.51	22.71	181.51	21.96	TP53_D	182.68	7.38	182.68	53.4	TP53_E	181.51	124.86	181.51	715.04
BRAF	180.42	91.71	180.42	4.21	CTNNB1	180.42	28.25	180.42	2.87	TP53_A	179.1	10.2	179.1	3.33	TP53_B	181.79	23.06	181.79	23.47	TP53_D	182.97	6.94	182.97	48.32	TP53_E	181.79	120.73	181.79	1083.96
BRAF	180.7	107.92	180.7	5.26	CTNNB1	180.7	26.76	180.7	2.58	TP53_A	179.37	15.46	179.37	3.11	TP53_B	182.08	24.08	182.08	25	TP53_D	183.26	6.95	183.26	42.33	TP53_E	182.08	116.75	182.08	1527.06
BRAF	180.98	124.35	180.98	5.93	CTNNB1	180.98	27.38	180.98	2.39	TP53_A	179.65	21.06	179.65	2.47	TP53_B	182.36	24.25	182.36	26.25	TP53_D	183.55	6.44	183.55	36.22	TP53_E	182.36	112.11	182.36	1960.81
BRAF	181.26	138.89	181.26	5.99	CTNNB1	181.26	28.73	181.26	2.46	TP53_A	179.93	27.23	179.93	2.5	TP53_B	182.65	23.33	182.65	27.41	TP53_D	183.84	5.61	183.84	29.39	TP53_E	182.65	107.03	182.65	2280.02
BRAF	181.54	151.65	181.54	5.68	CTNNB1	181.54	28.51	181.54	2.3	TP53_A	180.2	34.63	180.2	3.93	TP53_B	182.93	22.63	182.93	27.9	TP53_D	184.13	4.98	184.13	22.82	TP53_E	182.93	101.35	182.93	2395.93
BRAF	181.82	163.01	181.82	5.36	CTNNB1	181.82	27.27	181.82	1.34	TP53_A	180.48	42.84	180.48	6.53	TP53_B	183.22	22.3	183.22	28.38	TP53_D	184.41	4.06	184.41	18.76	TP53_E	183.22	95.03	183.22	2271.83
BRAF	182.1	172.8	182.1	5.6	CTNNB1	182.1	27.84	182.1	0.15	TP53_A	180.75	45.9	180.75	9.83	TP53_B	183.5	21.29	183.5	28.7	TP53_D	184.7	2.92	184.7	17.38	TP53_E	183.5	88.43	183.5	2107.21
BRAF	182.38	180.06	182.38	5.84	CTNNB1	182.38	31.99	182.38	0	TP53_A	181.02	48.96	181.02	13.2	TP53_B	183.78	20.03	183.78	28.21	TP53_D	184.99	2.47	184.99	17.22	TP53_E	183.78	80.62	183.78	1942.59
BRAF	182.66	182.66	182.66	7.76	CTNNB1	182.66	39.07	182.66	0.98	TP53_A	181.3	49.01	181.3	15.53	TP53_B	184.07	19.35	184.07	27.15	TP53_D	185.28	2.34	185.28	17.82	TP53_E	184.07	70.5	184.07	1500.87
BRAF	182.94	177.85	182.94	9.79	CTNNB1	182.94	47.01	182.94	1.87	TP53_A	181.57	42.13	181.57	16.01	TP53_B	184.35	18.38	184.35	26.07	TP53_D	185.57	1.78	185.57	19.72	TP53_E	184.35	59.87	184.35	1054.55
BRAF	183.22	164.11	183.22	9.98	CTNNB1	183.22	53.92	183.22	1.68	TP53_A	181.85	31.78	181.85	15.06	TP53_B	184.64	16.17	184.64	25.19	TP53_D	185.86	1.45	185.86	35.17	TP53_E	184.64	51.74	184.64	684.25
BRAF	183.5	143.05	183.5	8.38	CTNNB1	183.5	59.31	183.5	0.86	TP53_A	182.12	22.1	182.12	14.57	TP53_B	184.92	13.16	184.92	23.93	TP53_D	186.15	1.69	186.15	52.94	TP53_E	184.92	46.09	184.92	422.72
BRAF	183.78	118.99	183.78	6.79	CTNNB1	183.78	63.32	183.78	0.67	TP53_A	182.4	14.76	182.4	16.39	TP53_B	185.21	10.28	185.21	22.43	TP53_D	186.43	2.09	186.43	75.25	TP53_E	185.21	40.86	185.21	260.98
BRAF	184.06	96.73	184.06	6.48	CTNNB1	184.06	65.5	184.06	1.43	TP53_A	182.68	9.68	182.68	17.97	TP53_B	185.49	8.32	185.49	22.29	TP53_D	186.72	3.03	186.72	97.02	TP53_E	185.49	35.68	185.49	170.96
BRAF	184.34	80.08	184.34	7.33	CTNNB1	184.34	64.94	184.34	2.32	TP53_A	182.95	6.65	182.95	19.56	TP53_B	185.78	7.85	185.78	25.35	TP53_D	187.01	4.46	187.01	112.08	TP53_E	185.78	31.5	185.78	124.71
BRAF	184.62	71.67	184.62	8.48	CTNNB1	184.62	61.83	184.62	3.2	TP53_A	183.23	5.41	183.23	21.1	TP53_B	186.06	8.41	186.06	33.62	TP53_D	187.3	4.91	187.3	114.87	TP53_E	186.06	28.45	186.06	101.67
BRAF	184.9	73.71	184.9	8.97	CTNNB1	184.9	58.29	184.9	4.83	TP53_A	183.5	5.03	183.5	19.87	TP53_B	186.34	8.83	186.34	48.47	TP53_D	187.59	3.76	187.59	104.28	TP53_E	186.34	25.86	186.34	89.48
BRAF	185.18	88.82	185.18	8.52	CTNNB1	185.18	57.03	185.18	7.04	TP53_A	183.77	4.41	183.77	16.62	TP53_B	186.63	8.67	186.63	69.27	TP53_D	187.88	2.2	187.88	84.99	TP53_E	186.63	23.08	186.63	81.9
BRAF	185.46	119.55	185.46	7.96	CTNNB1	185.46	59.2	185.46	9.41	TP53_A	184.05	3.45	184.05	11.77	TP53_B	186.91	7.85	186.91	94.6	TP53_D	188.17	1.46	188.17	63.8	TP53_E	186.91	19.97	186.91	76.02
BRAF	185.74	166.67	185.74	8.21	CTNNB1	185.74	63.76	185.74	10.88	TP53_A	184.32	3.38	184.32	6.51	TP53_B	187.2	6.52	187.2	122.28	TP53_D	188.45	1.18	188.45	45.49	TP53_E	187.2	17.01	187.2	71.2
BRAF	186.02	227.3	186.02	8.92	CTNNB1	186.02	68.42	186.02	12.35	TP53_A	184.6	5.39	184.6	3.3	TP53_B	187.48	5.55	187.48	146.77	TP53_D	188.74	0.53	188.74	32.25	TP53_E	187.48	14.59	187.48	68.08
BRAF	186.3	294.03	186.3	8.85	CTNNB1	186.3	71.34	186.3	15.7	TP53_A	184.87	8.27	184.87	3.45	TP53_B	187.77	5.4	187.77	160.37	TP53_D	189.03	0	189.03	24.26	TP53_E	187.77	12.76	187.77	66.63
BRAF	186.58	355.65	186.58	7.74	CTNNB1	186.58	71.58	186.58	18.32	TP53_A	185.15	10.18	185.15	5.46	TP53_B	188.05	5.42	188.05	158.32	TP53_D	189.32	0.47	189.32	19.62	TP53_E	188.05	11.65	188.05	65.65
BRAF	186.86	398.94	186.86	7.05	CTNNB1	186.86	71.83	186.86	19.8	TP53_A	185.43	10.55	185.43	7.43	TP53_B	188.34	4.88	188.34	141.2	TP53_D	189.61	1.65	189.61	15.99	TP53_E	188.34	11.02	188.34	63.71
BRAF	187.14	411.49	187.14	8.05	CTNNB1	187.14	70.01	187.14	20.64	TP53_A	185.7	10.4	185.7	9.15	TP53_B	188.62	3.79	188.62	114.18	TP53_D	189.9	2.25	189.9	12.84	TP53_E	188.62	10.03	188.62	60.64
BRAF	187.42	387.34	187.42	10.07	CTNNB1	187.42	66.9	187.42	20.98	TP53_A	185.98	10.25	185.98	11.4	TP53_B	188.91	2.8	188.91	85.2	TP53_D	190.19	1.93	190.19	10.57	TP53_E	188.91	8.69	188.91	57.5
BRAF	187.69	332.15	187.69	11.9	CTNNB1	187.69	64.19	187.69	20.82	TP53_A	186.25	10.6	186.25	12.42	TP53_B	189.19	2.66	189.19	60.81	TP53_D	190.48	1.46	190.48	8.89	TP53_E	189.19	7.89	189.19	55.23
BRAF	187.97	260.83	187.97	13.83	CTNNB1	187.97	62.81	187.97	20.4	TP53_A	186.52	12.43	186.52	13.44	TP53_B	189.47	3.42	189.47	42.83	TP53_D	190.76	1.44	190.76	7.69	TP53_E	189.47	7.71	189.47	54.16
BRAF	188.25	189.45	188.25	15.91	CTNNB1	188.25	62.08	188.25	19.63	TP53_A	186.8	15.41	186.8	13.66	TP53_B	189.76	4.07	189.76	29.77	TP53_D	191.05	1.41	191.05	7.05	TP53_E	189.76	7.53	189.76	53.88
BRAF	188.53	128.58	188.53	16.81	CTNNB1	188.53	60.45	188.53	18.45	TP53_A	187.07	18.24	187.07	12.15	TP53_B	190.04	3.63	190.04	20.02	TP53_D	191.34	0.93	191.34	6.07	TP53_E	190.04	6.81	190.04	53.01
BRAF	188.81	81.72	188.81	16.19	CTNNB1	188.81	57.08	188.81	17.67	TP53_A	187.35	19.7	187.35	10.93	TP53_B	190.33	2.28	190.33	12.76	TP53_D	191.63	0.56	191.63	3.87	TP53_E	190.33	5.97	190.33	50.62
BRAF	189.09	48.17	189.09	15.22	CTNNB1	189.09	52.95	189.09	18.71	TP53_A	187.62	19.24	187.62	11.75	TP53_B	190.61	1.67	190.61	7.73	TP53_D	191.92	0.8	191.92	1.21	TP53_E	190.61	5.37	190.61	47.33
BRAF	189.37	26.3	189.37	14.39	CTNNB1	189.37	49.81	189.37	22.6	TP53_A	187.9	17.05	187.9	14.25	TP53_B	190.9	1.07	190.9	4.98	TP53_D	192.21	1.15	192.21	0	TP53_E	190.9	3.84	190.9	44
BRAF	189.65	13.36	189.65	13.59	CTNNB1	189.65	48.52	189.65	28.64	TP53_A	188.18	14.07	188.18	16.61	TP53_B	191.18	0.78	191.18	3.95	TP53_D	192.5	1.34	192.5	1.01	TP53_E	191.18	1.24	191.18	40.37
BRAF	189.93	5.7	189.93	13.71	CTNNB1	189.93	48.64	189.93	33.93	TP53_A	188.45	11.55	188.45	17.66	TP53_B	191.47	0.91	191.47	3.25	TP53_D	192.78	2.05	192.78	2.78	TP53_E	191.47	0	191.47	36.12
BRAF	190.21	1.38	190.21	15.65	CTNNB1	190.21	48.71	190.21	35.4	TP53_A	188.73	9.9	188.73	17.28	TP53_B	191.75	0.48	191.75	2.2	TP53_D	193.07	3.7	193.07	3.42	TP53_E	191.75	0.82	191.75	31.98
BRAF	190.49	0	190.49	18.84	CTNNB1	190.49	47.27	190.49	32.71	TP53_A	189	8.97	189	15.38	TP53_B	192.03	0	192.03	1.44	TP53_D	193.36	5.64	193.36	2.65	TP53_E	192.03	2.99	192.03	28.69
BRAF	190.77	0.43	190.77	21.88	CTNNB1	190.77	44.07	190.77	27.89	TP53_A	189.27	8.97	189.27	12.2	TP53_B	192.32	0.28	192.32	1.44	TP53_D	193.65	6.65	193.65	1.34	TP53_E	192.32	4.34	192.32	25.55
BRAF	191.05	0.8	191.05	22.77	CTNNB1	191.05	40	191.05	22.94	TP53_A	189.55	9.58	189.55	10.85	TP53_B	192.6	1.75	192.6	2.15	TP53_D	193.94	6.01	193.94	0.18	TP53_E	192.6	4.4	192.6	21.87
BRAF	191.33	1.17	191.33	23.66	CTNNB1	191.33	36.04	191.33	19.01	TP53_A	189.82	9.27	189.82	9.5	TP53_B	192.89	2.85	192.89	3.86	TP53_D	194.23	4.67	194.23	0	TP53_E	192.89	3.92	192.89	18.71
BRAF	191.61	1.52	191.61	23.45	CTNNB1	191.61	32.9	191.61	16.82	TP53_A	190.1	7.28	190.1	8.7	TP53_B	193.17	3.26	193.17	6.92	TP53_D	194.52	4.3	194.52	1.21	TP53_E	193.17	3.84	193.17	16.91
BRAF	191.89	1.68	191.89	21.83	CTNNB1	191.89	30.62	191.89	16.67	TP53_A	190.37	4.35	190.37	9.03	TP53_B	193.46	3.78	193.46	11.14	TP53_D	194.8	4.87	194.8	2.82	TP53_E	193.46	4.41	193.46	15.88
BRAF	192.17	2.14	192.17	21.12	CTNNB1	192.17	28.62	192.17	18	TP53_A	190.65	3.04	190.65	9.48	TP53_B	193.74	4.62	193.74	16.11	TP53_D	195.09	5.02	195.09	2.63	TP53_E	193.74	4.95	193.74	15.14
BRAF	192.45	3.06	192.45	22.28	CTNNB1	192.45	26.85	192.45	19.25	TP53_A	190.93	1.73	190.93	9.94	TP53_B	194.03	5.28	194.03	22.06	TP53_D	195.38	4.43	195.38	0.84	TP53_E	194.03	4.52	194.03	14.78
BRAF	192.73	4.11	192.73	23.42	CTNNB1	192.73	26.2	192.73	19.63	TP53_A	191.2	0.47	191.2	9.72	TP53_B	194.31	5.2	194.31	30.14	TP53_D	195.67	3.79	195.67	0	TP53_E	194.31	2.95	194.31	14.47
BRAF	193.01	4.99	193.01	23.27	CTNNB1	193.01	26.68	193.01	19.99	TP53_A	191.48	0.5	191.48	8.84	TP53_B	194.59	4.44	194.59	41.82	TP53_D	195.96	3.67	195.96	1.06	TP53_E	194.59	1.05	194.59	13.49
BRAF	193.29	5.42	193.29	23.18	CTNNB1	193.29	26.84	193.29	20.64	TP53_A	191.75	0.66	191.75	8.81	TP53_B	194.88	3.83	194.88	57.2	TP53_D	196.25	4.35	196.25	2.96	TP53_E	194.88	0	194.88	11.5
BRAF	193.57	5.05	193.57	24.45	CTNNB1	193.57	25.82	193.57	20.28	TP53_A	192.02	0.54	192.02	9.79	TP53_B	195.16	4.26	195.16	73.81	TP53_D	196.54	5.64	196.54	3.93	TP53_E	195.16	0.58	195.16	9.48
BRAF	193.85	4.2	193.85	26.72	CTNNB1	193.85	24.16	193.85	17.96	TP53_A	192.3	0.67	192.3	10.26	TP53_B	195.45	5.54	195.45	87.8	TP53_D	196.83	7.19	196.83	4.34	TP53_E	195.45	1.92	195.45	8.95
BRAF	194.13	3.74	194.13	29.29	CTNNB1	194.13	22.31	194.13	14.8	TP53_A	192.57	1.06	192.57	9.54	TP53_B	195.73	6.37	195.73	96.1	TP53_D	197.11	9.1	197.11	4.73	TP53_E	195.73	2.78	195.73	9.86
BRAF	194.41	3.89	194.41	31.25	CTNNB1	194.41	19.88	194.41	12.88	TP53_A	192.85	0.97	192.85	8.39	TP53_B	196.02	5.8	196.02	96.56	TP53_D	197.4	10.99	197.4	4.44	TP53_E	196.02	2.69	196.02	10.42
BRAF	194.69	4.11	194.69	31.42	CTNNB1	194.69	16.84	194.69	13.29	TP53_A	193.12	0.31	193.12	8.31	TP53_B	196.3	4.8	196.3	87.7	TP53_D	197.69	11.48	197.69	3.41	TP53_E	196.3	2.36	196.3	9.28
BRAF	194.97	3.79	194.97	29.85	CTNNB1	194.97	14.28	194.97	15.31	TP53_A	193.4	0	193.4	8.23	TP53_B	196.59	4.86	196.59	70.55	TP53_D	197.98	10.27	197.98	2.67	TP53_E	196.59	2.51	196.59	6.93
BRAF	195.25	2.49	195.25	27.64	CTNNB1	195.25	13.36	195.25	16.72	TP53_A	193.68	0.65	193.68	9.78	TP53_B	196.87	5.21	196.87	50.09	TP53_D	198.27	9.03	198.27	2.97	TP53_E	196.87	3.18	196.87	4.88
BRAF	195.53	0.73	195.53	25.49	CTNNB1	195.53	14.26	195.53	16.16	TP53_A	193.95	2.12	193.95	11.34	TP53_B	197.16	3.99	197.16	31.96	TP53_D	198.56	8.64	198.56	4.18	TP53_E	197.16	4.37	197.16	4.19
BRAF	195.81	0	195.81	23.82	CTNNB1	195.81	16.43	195.81	14.67	TP53_A	194.23	3.06	194.23	10.85	TP53_B	197.44	1.59	197.44	18.8	TP53_D	198.85	8.21	198.85	5.23	TP53_E	197.44	6.03	197.44	4.69
BRAF	196.08	0.73	196.08	23.77	CTNNB1	196.08	19.7	196.08	13.49	TP53_A	194.5	2.29	194.5	8.85	TP53_B	197.72	0.03	197.72	10.67	TP53_D	199.13	7.21	199.13	4.96	TP53_E	197.72	7.61	197.72	5.06
BRAF	196.36	1.94	196.36	26.98	CTNNB1	196.36	24.9	196.36	11.99	TP53_A	194.77	0.63	194.77	7.07	TP53_B	198.01	0.51	198.01	6.42	TP53_D	199.42	6	199.42	3.56	TP53_E	198.01	8.85	198.01	3.93
BRAF	196.64	2.48	196.64	34.46	CTNNB1	196.64	33.83	196.64	9.81	TP53_A	195.05	0.1	195.05	6.43	TP53_B	198.29	1.73	198.29	3.93	TP53_D	199.71	4.66	199.71	2.19	TP53_E	198.29	10.35	198.29	1.61
BRAF	196.92	2.39	196.92	46.27	CTNNB1	196.92	48.59	196.92	8.03	TP53_A	195.32	0.74	195.32	7.43	TP53_B	198.58	2.8	198.58	1.63	TP53_D	200	3.4	200	1.36	TP53_E	198.58	12.23	198.58	0
BRAF	197.2	2.05	197.2	64	CTNNB1	197.2	59.37	197.2	6.99	TP53_A	195.6	0.77	195.6	9.79	TP53_B	198.86	3.72	198.86	0.22	TP53_D	201	2.73	201	1.33	TP53_E	198.86	13.35	198.86	0
BRAF	197.48	1.36	197.48	91.91	CTNNB1	197.48	70.15	197.48	6.18	TP53_A	195.87	0.38	195.87	11.73	TP53_B	199.15	4.58	199.15	1.31	TP53_D	201.33	2.35	201.33	1.64	TP53_E	199.15	13.09	199.15	0.85
BRAF	197.76	0.83	197.76	132.73	CTNNB1	197.76	97.48	197.76	5.97	TP53_A	196.15	0	196.15	11.65	TP53_B	199.43	5.2	199.43	3.93	TP53_D	201.66	1.56	201.66	2.88	TP53_E	199.43	12.68	199.43	2.24
BRAF	198.04	1.7	198.04	183.1	CTNNB1	198.04	127.82	198.04	7.33	TP53_A	196.43	0.07	196.43	10.16	TP53_B	199.72	6.06	199.72	5.4	TP53_D	201.98	1.12	201.98	4.56	TP53_E	199.72	13.37	199.72	3.7
BRAF	198.32	3.58	198.32	234.79	CTNNB1	198.32	156.94	198.32	9.79	TP53_A	196.7	1.67	196.7	9.63	TP53_B	200	7.99	200	4.44	TP53_D	202.31	2.35	202.31	5.64	TP53_E	200	14.07	200	4.27
BRAF	198.6	4.57	198.6	278.42	CTNNB1	198.6	179.01	198.6	11.73	TP53_A	196.98	3.35	196.98	9.1	TP53_B	201	11.02	201	2.14	TP53_D	202.64	4.51	202.64	6.17	TP53_E	201	13.02	201	3.25
BRAF	198.88	4.22	198.88	304.33	CTNNB1	198.88	187.88	198.88	12.64	TP53_A	197.25	3.48	197.25	8.91	TP53_B	201.32	14.83	201.32	0.24	TP53_D	202.97	5.56	202.97	7.89	TP53_E	201.32	10.77	201.32	1.24
BRAF	199.16	3.76	199.16	303.92	CTNNB1	199.16	180.58	199.16	13.58	TP53_A	197.52	2.29	197.52	8.52	TP53_B	201.64	19.34	201.64	0	TP53_D	203.29	4.99	203.29	13.27	TP53_E	201.64	8.96	201.64	0
BRAF	199.44	3.56	199.44	275.08	CTNNB1	199.44	159.06	199.44	15.34	TP53_A	197.8	1.37	197.8	7.44	TP53_B	201.96	24.06	201.96	1.18	TP53_D	203.62	3.99	203.62	23.77	TP53_E	201.96	7.58	201.96	0.49
BRAF	199.72	2.87	199.72	225.74	CTNNB1	199.72	128.46	199.72	18.18	TP53_A	198.07	1.55	198.07	6.04	TP53_B	202.28	27.84	202.28	2.21	TP53_D	203.95	3.2	203.95	39.06	TP53_E	202.28	5.93	202.28	1.82
BRAF	200	1.44	200	169.75	CTNNB1	200	95.28	200	21.88	TP53_A	198.35	2.37	198.35	4.38	TP53_B	202.6	29.12	202.6	2.25	TP53_D	204.28	2.21	204.28	57.45	TP53_E	202.6	4.21	202.6	2.62
BRAF	201	0.15	201	144.36	CTNNB1	201	66.02	201	25.06	TP53_A	198.62	2.98	198.62	2.83	TP53_B	202.92	26.98	202.92	2.29	TP53_D	204.61	1.31	204.61	75.88	TP53_E	202.92	3.07	202.92	2.46
BRAF	201.32	0	201.32	118.96	CTNNB1	201.32	44.58	201.32	26.15	TP53_A	198.9	2.45	198.9	2.14	TP53_B	203.24	22.55	203.24	2.2	TP53_D	204.93	1.37	204.93	89.81	TP53_E	203.24	2.72	203.24	1.93
BRAF	201.63	1.05	201.63	79.15	CTNNB1	201.63	30.62	201.63	25.57	TP53_A	199.18	0.96	199.18	2.31	TP53_B	203.56	17.81	203.56	2.08	TP53_D	205.26	2.02	205.26	94.34	TP53_E	203.56	2.77	203.56	2.08
BRAF	201.95	2.36	201.95	51.1	CTNNB1	201.95	21.44	201.95	24.98	TP53_A	199.45	0	199.45	2.72	TP53_B	203.88	13.45	203.88	1.48	TP53_D	205.59	2.12	205.59	86.67	TP53_E	203.88	2.69	203.88	3.16
BRAF	202.26	3.19	202.26	32.67	CTNNB1	202.26	14.82	202.26	22.52	TP53_A	199.73	0	199.73	2.63	TP53_B	204.2	9.39	204.2	1.15	TP53_D	205.92	1.97	205.92	68.86	TP53_E	204.2	2.5	204.2	4.25
BRAF	202.58	3.07	202.58	20.53	CTNNB1	202.58	9.88	202.58	20.02	TP53_A	200	0.23	200	2.13	TP53_B	204.52	5.92	204.52	1.92	TP53_D	206.25	3.1	206.25	47.33	TP53_E	204.52	2.24	204.52	4.96
BRAF	202.89	2.46	202.89	12.07	CTNNB1	202.89	6.28	202.89	18.19	TP53_A	201	0.76	201	1.64	TP53_B	204.84	3.7	204.84	2.77	TP53_D	206.57	5.84	206.57	28.58	TP53_E	204.84	1.64	204.84	6.06
BRAF	203.21	2.51	203.21	6.19	CTNNB1	203.21	3.79	203.21	16.65	TP53_A	201.31	1.77	201.31	0.44	TP53_B	205.17	3.26	205.17	2.29	TP53_D	206.9	8.37	206.9	15.58	TP53_E	205.17	1.25	205.17	7.75
BRAF	203.52	2.56	203.52	2.63	CTNNB1	203.52	2.3	203.52	14.77	TP53_A	201.62	2.37	201.62	0	TP53_B	205.49	4.33	205.49	0.84	TP53_D	207.23	9.08	207.23	7.77	TP53_E	205.49	1.89	205.49	8.84
BRAF	203.84	3.47	203.84	1.15	CTNNB1	203.84	1.34	203.84	12.77	TP53_A	201.93	2.96	201.93	0.48	TP53_B	205.81	5.93	205.81	0	TP53_D	207.56	8.51	207.56	3.25	TP53_E	205.81	2.63	205.81	8.42
BRAF	204.15	3.87	204.15	0.96	CTNNB1	204.15	0.37	204.15	11.11	TP53_A	202.24	3.8	202.24	1.44	TP53_B	206.13	7.17	206.13	0.87	TP53_D	207.88	7.91	207.88	0.77	TP53_E	206.13	1.89	206.13	7.36
BRAF	204.47	2.99	204.47	1.07	CTNNB1	204.47	0	204.47	9.76	TP53_A	202.55	3.98	202.55	2.02	TP53_B	206.45	7.84	206.45	3.11	TP53_D	208.21	7.38	208.21	0	TP53_E	206.45	0.42	206.45	7.44
BRAF	204.78	1.82	204.78	1.32	CTNNB1	204.78	0.89	204.78	8.69	TP53_A	202.86	3.62	202.86	1.81	TP53_B	206.77	8.47	206.77	5.73	TP53_D	208.54	6.46	208.54	0.08	TP53_E	206.77	0	206.77	9.34
BRAF	205.1	1.62	205.1	2.36	CTNNB1	205.1	2.69	205.1	8.16	TP53_A	203.17	2.71	203.17	1.63	TP53_B	207.09	9.87	207.09	7.75	TP53_D	208.87	5.16	208.87	1.63	TP53_E	207.09	0.81	207.09	12.21
BRAF	205.41	1.83	205.41	3.64	CTNNB1	205.41	3.93	205.41	8.5	TP53_A	203.48	1.12	203.48	2.19	TP53_B	207.41	11.78	207.41	9.78	TP53_D	209.2	3.8	209.2	3.5	TP53_E	207.41	1.73	207.41	14.5
BRAF	205.73	1.26	205.73	3.74	CTNNB1	205.73	3.81	205.73	9.68	TP53_A	203.79	0	203.79	2.75	TP53_B	207.73	12.98	207.73	13.88	TP53_D	209.52	2.56	209.52	4.35	TP53_E	207.73	2.94	207.73	14.58
BRAF	206.04	0.46	206.04	2.75	CTNNB1	206.04	2.44	206.04	10.45	TP53_A	204.1	0.85	204.1	2.17	TP53_B	208.05	13.54	208.05	21.26	TP53_D	209.85	1.48	209.85	4.54	TP53_E	208.05	4.75	208.05	12.32
BRAF	206.36	0.73	206.36	2.18	CTNNB1	206.36	0.83	206.36	9.27	TP53_A	204.41	2.96	204.41	0.68	TP53_B	208.37	14.54	208.37	30.91	TP53_D	210.18	0.72	210.18	5.48	TP53_E	208.37	5.65	208.37	9.18
BRAF	206.68	1.89	206.68	2.9	CTNNB1	206.68	0.26	206.68	7	TP53_A	204.72	4.67	204.72	0.34	TP53_B	208.69	15.71	208.69	40.31	TP53_D	210.51	0.18	210.51	6.99	TP53_E	208.69	6.54	208.69	6.04
BRAF	206.99	2.4	206.99	4.51	CTNNB1	206.99	0.81	206.99	5.97	TP53_A	205.03	5.6	205.03	0	TP53_B	209.01	16.34	209.01	46.8	TP53_D	210.83	0	210.83	7.4	TP53_E	209.01	7.84	209.01	2.9
BRAF	207.31	1.39	207.31	5.86	CTNNB1	207.31	1.2	207.31	6.31	TP53_A	205.34	5.91	205.34	1.15	TP53_B	209.33	17.23	209.33	48.72	TP53_D	211.16	0.98	211.16	5.61	TP53_E	209.33	8.6	209.33	0.48
BRAF	207.62	0.06	207.62	6.29	CTNNB1	207.62	1.19	207.62	6.66	TP53_A	205.66	5.86	205.66	2.89	TP53_B	209.65	18.77	209.65	45.61	TP53_D	211.49	3.25	211.49	2.45	TP53_E	209.65	8.56	209.65	0
BRAF	207.94	0	207.94	6.39	CTNNB1	207.94	1.47	207.94	7.09	TP53_A	205.97	6.01	205.97	3.25	TP53_B	209.97	19.52	209.97	37.97	TP53_D	211.82	5.79	211.82	0	TP53_E	209.97	7.92	209.97	1.44
BRAF	208.25	0.98	208.25	6.84	CTNNB1	208.25	2.39	208.25	7.58	TP53_A	206.28	6.27	206.28	2.33	TP53_B	210.29	19.03	210.29	27.24	TP53_D	212.15	7.22	212.15	0.15	TP53_E	210.29	7.81	210.29	3.61
BRAF	208.57	2.26	208.57	7.34	CTNNB1	208.57	3.5	208.57	6.63	TP53_A	206.59	6.51	206.59	1.56	TP53_B	210.61	18.99	210.61	16.16	TP53_D	212.47	7.08	212.47	0.87	TP53_E	210.61	9.13	210.61	4.64
BRAF	208.88	3.34	208.88	7.48	CTNNB1	208.88	4.08	208.88	3.99	TP53_A	206.9	7.63	206.9	1.63	TP53_B	210.93	20.14	210.93	7.55	TP53_D	212.8	6.67	212.8	1.82	TP53_E	210.93	11.89	210.93	4.44
BRAF	209.2	3.7	209.2	7.11	CTNNB1	209.2	3.98	209.2	1.36	TP53_A	207.21	9.83	207.21	2.38	TP53_B	211.25	21.36	211.25	2.52	TP53_D	213.13	7.15	213.13	3.83	TP53_E	211.25	15.42	211.25	4.23
BRAF	209.51	3.69	209.51	6.2	CTNNB1	209.51	3.69	209.51	0.33	TP53_A	207.52	10.74	207.52	3.06	TP53_B	211.57	21.75	211.57	0.65	TP53_D	213.46	7.45	213.46	6.95	TP53_E	211.57	18.76	211.57	3.78
BRAF	209.83	4.25	209.83	4.84	CTNNB1	209.83	3.4	209.83	1.17	TP53_A	207.83	11.65	207.83	3.1	TP53_B	211.89	21.62	211.89	1.63	TP53_D	213.78	6.47	213.78	10.12	TP53_E	211.89	21.87	211.89	4.65
BRAF	210.14	5.08	210.14	3.62	CTNNB1	210.14	2.45	210.14	3.12	TP53_A	208.14	11.88	208.14	2.8	TP53_B	212.21	21.92	212.21	4.6	TP53_D	214.11	5.37	214.11	12.18	TP53_E	212.21	25.77	212.21	6.47
BRAF	210.46	5.93	210.46	3.58	CTNNB1	210.46	1.45	210.46	5.42	TP53_A	208.45	10.5	208.45	2.63	TP53_B	212.53	23.2	212.53	7.47	TP53_D	214.44	5.26	214.44	12.29	TP53_E	212.53	30.66	212.53	7.75
BRAF	210.77	7.66	210.77	5.17	CTNNB1	210.77	0.64	210.77	8.2	TP53_A	208.76	7.97	208.76	2.71	TP53_B	212.85	24.99	212.85	8.73	TP53_D	214.77	5.26	214.77	10.63	TP53_E	212.85	35.57	212.85	7.71
BRAF	211.09	10.5	211.09	6.01	CTNNB1	211.09	0	211.09	11.54	TP53_A	209.07	5.25	209.07	2.78	TP53_B	213.17	27.02	213.17	8.99	TP53_D	215.1	4.52	215.1	8.7	TP53_E	213.17	39.94	213.17	6.8
BRAF	211.4	13.59	211.4	6.85	CTNNB1	211.4	0.13	211.4	15.54	TP53_A	209.38	3.37	209.38	3.67	TP53_B	213.5	29.79	213.5	9.53	TP53_D	215.42	3.54	215.42	7.89	TP53_E	213.5	43.46	213.5	6.02
BRAF	211.72	15.57	211.72	6.48	CTNNB1	211.72	2.13	211.72	22.47	TP53_A	209.69	2.52	209.69	5.85	TP53_B	213.82	33.12	213.82	10.77	TP53_D	215.75	3.25	215.75	8.65	TP53_E	213.82	45.84	213.82	6.29
BRAF	212.04	14.87	212.04	4.43	CTNNB1	212.04	4.36	212.04	36	TP53_A	210	2.39	210	8.94	TP53_B	214.14	36.46	214.14	12.62	TP53_D	216.08	4.12	216.08	11.3	TP53_E	214.14	47.82	214.14	7.66
BRAF	212.35	11.43	212.35	3.01	CTNNB1	212.35	4.47	212.35	56.84	TP53_A	210.31	2.54	210.31	11.65	TP53_B	214.46	40.02	214.46	14.88	TP53_D	216.41	5.94	216.41	16.02	TP53_E	214.46	50.76	214.46	9.15
BRAF	212.67	7.9	212.67	2.86	CTNNB1	212.67	2.89	212.67	81.43	TP53_A	210.62	2.38	210.62	13.91	TP53_B	214.78	43.55	214.78	16.73	TP53_D	216.74	8.14	216.74	22.2	TP53_E	214.78	55.5	214.78	10.31
BRAF	212.98	6.98	212.98	3.06	CTNNB1	212.98	1.57	212.98	104.86	TP53_A	210.93	1.68	210.93	16.82	TP53_B	215.1	45.97	215.1	16.76	TP53_D	217.06	10.66	217.06	28.75	TP53_E	215.1	62.06	215.1	12.3
BRAF	213.3	8.09	213.3	3.58	CTNNB1	213.3	1.03	213.3	123.17	TP53_A	211.24	0.65	211.24	19.57	TP53_B	215.42	47.17	215.42	14.9	TP53_D	217.39	16.89	217.39	34.92	TP53_E	215.42	69.4	215.42	16.14
BRAF	213.61	8.69	213.61	4.39	CTNNB1	213.61	0.87	213.61	132.76	TP53_A	211.55	0	211.55	19.86	TP53_B	215.74	48.26	215.74	13.62	TP53_D	217.72	18.21	217.72	40.65	TP53_E	215.74	76.34	215.74	20.71
BRAF	213.93	7.99	213.93	4.6	CTNNB1	213.93	1.41	213.93	130.96	TP53_A	211.86	0.54	211.86	17.55	TP53_B	216.06	50.12	216.06	14.87	TP53_D	218.05	17.28	218.05	46.05	TP53_E	216.06	83.1	216.06	24.06
BRAF	214.24	6.92	214.24	3.95	CTNNB1	214.24	2.92	214.24	118.74	TP53_A	212.17	3.15	212.17	14.25	TP53_B	216.38	53.01	216.38	18.19	TP53_D	218.37	15.35	218.37	51.77	TP53_E	216.38	90.28	216.38	25.66
BRAF	214.56	6.3	214.56	2.83	CTNNB1	214.56	4.35	214.56	100.2	TP53_A	212.48	6.55	212.48	12.72	TP53_B	216.7	57.2	216.7	22.22	TP53_D	218.7	13.52	218.7	59.7	TP53_E	216.7	97.25	216.7	25.99
BRAF	214.87	6.22	214.87	1.61	CTNNB1	214.87	4.35	214.87	79.36	TP53_A	212.79	8.77	212.79	11.18	TP53_B	217.02	62.84	217.02	25.45	TP53_D	219.03	11.78	219.03	71.37	TP53_E	217.02	103.35	217.02	25.37
BRAF	215.19	6.31	215.19	0.6	CTNNB1	215.19	2.87	215.19	59.24	TP53_A	213.1	8.69	213.1	9.16	TP53_B	217.34	69.27	217.34	26.53	TP53_D	219.36	10.1	219.36	85.1	TP53_E	217.34	107.88	217.34	24.36
BRAF	215.5	6.41	215.5	0	CTNNB1	215.5	1.1	215.5	42.13	TP53_A	213.41	8.61	213.41	8.03	TP53_B	217.66	75.34	217.66	25.79	TP53_D	219.69	8.96	219.69	96.19	TP53_E	217.66	109.28	217.66	23.88
BRAF	215.82	6.51	215.82	0	CTNNB1	215.82	0.22	215.82	28.64	TP53_A	213.72	6.67	213.72	6.82	TP53_B	217.98	80.83	217.98	25.1	TP53_D	220.01	9.06	220.01	100.5	TP53_E	217.98	108.73	217.98	24.5
BRAF	216.13	7.03	216.13	0.75	CTNNB1	216.13	0.64	216.13	18.09	TP53_A	214.03	4.37	214.03	5.39	TP53_B	218.3	86.91	218.3	25.81	TP53_D	220.34	10.73	220.34	97.76	TP53_E	218.3	111.48	218.3	26.54
BRAF	216.45	7.58	216.45	1.83	CTNNB1	216.45	1.56	216.45	9.98	TP53_A	214.34	2.4	214.34	4.4	TP53_B	218.62	93.91	218.62	27.6	TP53_D	220.67	13.24	220.67	91.64	TP53_E	218.62	121.02	218.62	30.07
BRAF	216.76	7.82	216.76	2.59	CTNNB1	216.76	2.33	216.76	4.44	TP53_A	214.66	0.86	214.66	4.5	TP53_B	218.94	100.32	218.94	29.6	TP53_D	221	15.4	221	86.98	TP53_E	218.94	135.11	218.94	34.24
BRAF	217.08	8.1	217.08	3.26	CTNNB1	217.08	3.46	217.08	1.57	TP53_A	214.97	0	214.97	5.64	TP53_B	219.26	105.38	219.26	32.11	TP53_D	221.32	16.78	221.32	86.58	TP53_E	219.26	148.97	219.26	38.15
BRAF	217.39	8.72	217.39	4.33	CTNNB1	217.39	5.35	217.39	0.81	TP53_A	215.28	0.35	215.28	6.68	TP53_B	219.58	110.7	219.58	36.11	TP53_D	221.65	17.73	221.65	89.97	TP53_E	219.58	159.39	219.58	42.58
BRAF	217.71	9.74	217.71	5.53	CTNNB1	217.71	6.5	217.71	1.03	TP53_A	215.59	0.8	215.59	6.8	TP53_B	219.9	117.75	219.9	41.18	TP53_D	221.98	18.61	221.98	94.97	TP53_E	219.9	165.37	219.9	48.26
BRAF	218.03	11.49	218.03	6.46	CTNNB1	218.03	5.3	218.03	0.9	TP53_A	215.9	0.98	215.9	6.7	TP53_B	220.22	126.15	220.22	45.7	TP53_D	222.31	19.16	222.31	99.67	TP53_E	220.22	167.44	220.22	53.47
BRAF	218.34	14.3	218.34	7.24	CTNNB1	218.34	2.79	218.34	0.19	TP53_A	216.21	0.91	216.21	6.84	TP53_B	220.54	134.87	220.54	49.4	TP53_D	222.64	19.16	222.64	103.12	TP53_E	220.54	166.92	220.54	56.27
BRAF	218.66	17.51	218.66	7.95	CTNNB1	218.66	0.85	218.66	0.1	TP53_A	216.52	0.6	216.52	6.92	TP53_B	220.86	142.61	220.86	52.9	TP53_D	222.96	19.49	222.96	105.79	TP53_E	220.86	165.51	220.86	57.49
BRAF	218.97	20.02	218.97	7.84	CTNNB1	218.97	0	218.97	0	TP53_A	216.83	0.28	216.83	7	TP53_B	221.18	148.04	221.18	55.69	TP53_D	223.29	20.86	223.29	109.83	TP53_E	221.18	165.55	221.18	59.28
BRAF	219.29	21.99	219.29	6.53	CTNNB1	219.29	0.08	219.29	0.84	TP53_A	217.14	0.57	217.14	7.27	TP53_B	221.5	150.85	221.5	57.56	TP53_D	223.62	22.58	223.62	117.69	TP53_E	221.5	169.18	221.5	62.94
BRAF	219.6	23.97	219.6	4.95	CTNNB1	219.6	1.31	219.6	1.51	TP53_A	217.45	1.86	217.45	7.55	TP53_B	221.83	151.43	221.83	59.77	TP53_D	223.95	24.4	223.95	129.84	TP53_E	221.83	177.36	221.83	68.79
BRAF	219.92	25.4	219.92	4.14	CTNNB1	219.92	3.68	219.92	1.12	TP53_A	217.76	3.42	217.76	7.57	TP53_B	222.15	150.37	222.15	62.73	TP53_D	224.27	26.8	224.27	144.24	TP53_E	222.15	189.87	222.15	76.17
BRAF	220.23	25.81	220.23	4.53	CTNNB1	220.23	7.27	220.23	0.24	TP53_A	218.07	3.88	218.07	7.97	TP53_B	222.47	148.93	222.47	65.57	TP53_D	224.6	29.22	224.6	157.46	TP53_E	222.47	205.26	222.47	84.38
BRAF	220.55	25.98	220.55	5.9	CTNNB1	220.55	11.55	220.55	0.05	TP53_A	218.38	3.14	218.38	9.11	TP53_B	222.79	148.57	222.79	68.06	TP53_D	224.93	30.68	224.93	166.53	TP53_E	222.79	222.21	222.79	93.59
BRAF	220.86	26.98	220.86	7.12	CTNNB1	220.86	15.11	220.86	1	TP53_A	218.69	2.92	218.69	10.19	TP53_B	223.11	149.8	223.11	70.99	TP53_D	225.26	31.39	225.26	171.14	TP53_E	223.11	239.41	223.11	103.15
BRAF	221.18	29.05	221.18	6.98	CTNNB1	221.18	16.69	221.18	2.51	TP53_A	219	2.71	219	10.95	TP53_B	223.43	152.38	223.43	75.55	TP53_D	225.59	31.55	225.59	173.7	TP53_E	223.43	253.81	223.43	110.98
BRAF	221.49	31.34	221.49	6.84	CTNNB1	221.49	15.56	221.49	3.96	TP53_A	219.31	3.84	219.31	11.75	TP53_B	223.75	156.41	223.75	78.95	TP53_D	225.91	30.62	225.91	176.76	TP53_E	223.75	263.04	223.75	116.52
BRAF	221.81	32.85	221.81	5.93	CTNNB1	221.81	13.65	221.81	5.78	TP53_A	219.62	6.19	219.62	12.3	TP53_B	224.07	162.87	224.07	82.35	TP53_D	226.24	29.15	226.24	181.51	TP53_E	224.07	268.16	224.07	120.73
BRAF	222.12	34.08	222.12	6.12	CTNNB1	222.12	11.74	222.12	8.65	TP53_A	219.93	8.69	219.93	12.22	TP53_B	224.39	172.23	224.39	91.08	TP53_D	226.57	28.76	226.57	189.06	TP53_E	224.39	272.75	224.39	123.34
BRAF	222.44	36.78	222.44	7.1	CTNNB1	222.44	6.68	222.44	11.53	TP53_A	220.24	11.34	220.24	11.83	TP53_B	224.71	182.67	224.71	101.81	TP53_D	226.9	29.74	226.9	200.81	TP53_E	224.71	282.14	224.71	124.35
BRAF	222.75	41.4	222.75	8.11	CTNNB1	222.75	2.66	222.75	12.16	TP53_A	220.55	15.27	220.55	11.97	TP53_B	225.03	191.03	225.03	114.47	TP53_D	227.23	30.87	227.23	216.68	TP53_E	225.03	302.23	225.03	126.65
BRAF	223.07	46.15	223.07	9.23	CTNNB1	223.07	0.88	223.07	9.82	TP53_A	220.86	20.85	220.86	12.1	TP53_B	225.35	195.25	225.35	126.95	TP53_D	227.55	31.33	227.55	235.13	TP53_E	225.35	336.88	225.35	133.63
BRAF	223.39	49.41	223.39	10.19	CTNNB1	223.39	0.78	223.39	6.06	TP53_A	221.17	27.74	221.17	13.95	TP53_B	225.67	195.79	225.67	136.32	TP53_D	227.88	30.98	227.88	254.22	TP53_E	225.67	385.61	225.67	145.73
BRAF	223.7	51.67	223.7	10.75	CTNNB1	223.7	1.26	223.7	3.19	TP53_A	221.48	36.03	221.48	16.59	TP53_B	225.99	195.43	225.99	141.47	TP53_D	228.21	30.1	228.21	271.24	TP53_E	225.99	441.56	225.99	160.5
BRAF	224.02	54.24	224.02	11.61	CTNNB1	224.02	1.99	224.02	1.99	TP53_A	221.79	45.27	221.79	18.19	TP53_B	226.31	197.69	226.31	144.22	TP53_D	228.54	29.35	228.54	283.37	TP53_E	226.31	491.6	226.31	173.69
BRAF	224.33	57.86	224.33	13.2	CTNNB1	224.33	2.84	224.33	1.27	TP53_A	222.1	53.59	222.1	18.61	TP53_B	226.63	205.97	226.63	148.9	TP53_D	228.86	28.88	228.86	290.01	TP53_E	226.63	521.21	226.63	181.21
BRAF	224.65	63.18	224.65	15.53	CTNNB1	224.65	3.54	224.65	0.21	TP53_A	222.41	58.93	222.41	19.27	TP53_B	226.95	223.66	226.95	159.37	TP53_D	229.19	27.92	229.19	292.49	TP53_E	226.95	522.61	226.95	182.16
BRAF	224.96	70.38	224.96	18.79	CTNNB1	224.96	3.8	224.96	0	TP53_A	222.72	60.09	222.72	20.98	TP53_B	227.27	253.05	227.27	175.39	TP53_D	229.52	26.64	229.52	292.79	TP53_E	227.27	500.58	227.27	179.04
BRAF	225.28	77.42	225.28	23.04	CTNNB1	225.28	3.83	225.28	1.43	TP53_A	223.03	57.36	223.03	23.8	TP53_B	227.59	272.6	227.59	192.84	TP53_D	229.85	27.12	229.85	294.97	TP53_E	227.59	469.34	227.59	175.22
BRAF	225.59	81.4	225.59	28.3	CTNNB1	225.59	4.53	225.59	3.49	TP53_A	223.34	52.65	223.34	27.49	TP53_B	227.91	292.14	227.91	207.05	TP53_D	230.18	30.99	230.18	306.62	TP53_E	227.91	456.12	227.91	173.61
BRAF	225.91	82.52	225.91	34.16	CTNNB1	225.91	5.93	225.91	5.31	TP53_A	223.66	48.33	223.66	31.72	TP53_B	228.23	332.52	228.23	215.27	TP53_D	230.5	39.06	230.5	334.75	TP53_E	228.23	442.9	228.23	176.64
BRAF	226.22	84.08	226.22	38.98	CTNNB1	226.22	6.44	226.22	6.9	TP53_A	223.97	45.75	223.97	36.85	TP53_B	228.55	362.84	228.55	217.36	TP53_D	230.83	55.58	230.83	379.2	TP53_E	228.55	429.02	228.55	185.24
BRAF	226.54	87.92	226.54	41.6	CTNNB1	226.54	5.35	226.54	8.28	TP53_A	224.28	44.74	224.28	39.99	TP53_B	228.87	375.86	228.87	215.57	TP53_D	231.16	90.73	231.16	430.74	TP53_E	228.87	430.06	228.87	198.31
BRAF	226.85	92.79	226.85	42.75	CTNNB1	226.85	3.94	226.85	9.94	TP53_A	224.59	44.78	224.59	43.14	TP53_B	229.19	371.34	229.19	213.27	TP53_D	231.49	156.38	231.49	474.64	TP53_E	229.19	444.4	229.19	214.03
BRAF	227.17	97.16	227.17	42.93	CTNNB1	227.17	3.05	227.17	12.93	TP53_A	224.9	44.81	224.9	49.22	TP53_B	229.51	354.79	229.51	213.29	TP53_D	231.81	259.76	231.81	497.75	TP53_E	229.51	466.13	229.51	231.35
BRAF	227.48	101.06	227.48	42.39	CTNNB1	227.48	2.1	227.48	17.14	TP53_A	225.21	46.01	225.21	53.27	TP53_B	229.83	335.53	229.83	217.82	TP53_D	232.14	396.41	232.14	496.75	TP53_E	229.83	486.4	229.83	248.95
BRAF	227.8	105.71	227.8	43.09	CTNNB1	227.8	0.8	227.8	20.52	TP53_A	225.52	47.78	225.52	54.68	TP53_B	230.16	322.6	230.16	228.68	TP53_D	232.47	542.37	232.47	481.45	TP53_E	230.16	497.59	230.16	263.89
BRAF	228.11	109.08	228.11	46.87	CTNNB1	228.11	0	228.11	21.04	TP53_A	225.83	49.12	225.83	53.48	TP53_B	230.48	319.71	230.48	246.14	TP53_D	232.8	656.88	232.8	467.88	TP53_E	230.48	497.2	230.48	273.31
BRAF	228.43	112.44	228.43	52.53	CTNNB1	228.43	0.81	228.43	19.01	TP53_A	226.14	50.34	226.14	49.9	TP53_B	230.8	324.54	230.8	267.93	TP53_D	233.13	701.28	233.13	466.77	TP53_E	230.8	487.31	230.8	277.06
BRAF	228.75	121.27	228.75	57.88	CTNNB1	228.75	2.19	228.75	16.23	TP53_A	226.45	52.32	226.45	45.62	TP53_B	231.12	332.52	231.12	290.44	TP53_D	233.45	660.13	233.45	479.2	TP53_E	231.12	472.94	231.12	278.04
BRAF	229.06	130.76	229.06	62.22	CTNNB1	229.06	2.5	229.06	13.33	TP53_A	226.76	54.94	226.76	44.05	TP53_B	231.44	340.27	231.44	309.7	TP53_D	233.78	549.43	233.78	500.67	TP53_E	231.44	464.31	231.44	281.31
BRAF	229.38	139.12	229.38	65.55	CTNNB1	229.38	1.58	229.38	9.81	TP53_A	227.07	58.12	227.07	47.3	TP53_B	231.76	345.52	231.76	322.21	TP53_D	234.11	407.61	234.11	524.18	TP53_E	231.76	477.17	231.76	293.69
BRAF	229.69	144.64	229.69	68.27	CTNNB1	229.69	1.44	229.69	5.8	TP53_A	227.38	62.21	227.38	53.6	TP53_B	232.08	345.85	232.08	326.98	TP53_D	234.44	273.99	234.44	540.9	TP53_E	232.08	525.62	232.08	321.26
BRAF	230.01	146.53	230.01	71.87	CTNNB1	230.01	3.73	230.01	2.22	TP53_A	227.69	66.67	227.69	59.68	TP53_B	232.4	340.14	232.4	326.58	TP53_D	234.76	171.06	234.76	543.86	TP53_E	232.4	618.77	232.4	364.66
BRAF	230.32	145.41	230.32	77.45	CTNNB1	230.32	7.22	230.32	0.07	TP53_A	228	69.91	228	64.39	TP53_B	232.72	330.84	232.72	325.7	TP53_D	235.09	102.9	235.09	532.39	TP53_E	232.72	771.8	232.72	416.44
BRAF	230.64	143.07	230.64	84.46	CTNNB1	230.64	9.59	230.64	0	TP53_A	228.31	70.84	228.31	66.33	TP53_B	233.04	324.41	233.04	329.68	TP53_D	235.42	63.06	235.42	511.44	TP53_E	233.04	1027.14	233.04	463.2
BRAF	230.95	142.87	230.95	91.71	CTNNB1	230.95	10.72	230.95	1.76	TP53_A	228.62	70.4	228.62	68.27	TP53_B	233.36	330.33	233.36	344.36	TP53_D	235.75	41.95	235.75	490.42	TP53_E	233.36	1476.92	233.36	491.58
BRAF	231.27	149.43	231.27	94.9	CTNNB1	231.27	11.97	231.27	4.28	TP53_A	228.93	70.75	228.93	72.02	TP53_B	233.68	358.01	233.68	374.49	TP53_D	236.08	31.49	236.08	483.84	TP53_E	233.68	2260.63	233.68	495.73
BRAF	231.58	165.07	231.58	98.09	CTNNB1	231.58	13.92	231.58	6.49	TP53_A	229.24	72.85	229.24	77.02	TP53_B	234	414.11	234	419.77	TP53_D	236.4	26.4	236.4	506.83	TP53_E	234	3497.05	234	480.33
BRAF	231.9	187.78	231.9	102.53	CTNNB1	231.9	15.79	231.9	8.01	TP53_A	229.55	76.26	229.55	84.56	TP53_B	234.32	504.82	234.32	472.81	TP53_D	236.73	23.16	236.73	568.78	TP53_E	234.32	5156.06	234.32	456.79
BRAF	232.21	213.01	232.21	104.58	CTNNB1	232.21	16.48	232.21	9.09	TP53_A	229.86	80.94	229.86	93.36	TP53_B	234.64	644.73	234.64	521.72	TP53_D	237.06	19.87	237.06	680.73	TP53_E	234.64	6957.25	234.64	437.2
BRAF	232.53	235.38	232.53	105.16	CTNNB1	232.53	16.22	232.53	10.15	TP53_A	230.17	83.93	230.17	100.6	TP53_B	234.96	872.01	234.96	555.28	TP53_D	237.39	16.86	237.39	884.51	TP53_E	234.96	8407.68	234.96	429.58
BRAF	232.84	249.38	232.84	106.19	CTNNB1	232.84	16.75	232.84	11.07	TP53_A	230.48	86.92	230.48	104.85	TP53_B	235.28	1259.55	235.28	567.78	TP53_D	237.72	15.48	237.72	1286.99	TP53_E	235.28	9013.38	235.28	435.16
BRAF	233.16	251.78	233.16	108.74	CTNNB1	233.16	19.39	233.16	11.55	TP53_A	230.79	92.96	230.79	106.6	TP53_B	235.6	1896.38	235.6	561.17	TP53_D	238.04	15.69	238.04	2055.63	TP53_E	235.6	8549.42	235.6	450.31
BRAF	233.47	245.08	233.47	112.56	CTNNB1	233.47	24	233.47	12.04	TP53_A	231.1	97.22	231.1	107.42	TP53_B	235.92	2823.93	235.92	543.93	TP53_D	238.37	16.04	238.37	3332.44	TP53_E	235.92	7193.81	235.92	470.79
BRAF	233.79	236.31	233.79	118.02	CTNNB1	233.79	27.03	233.79	13.28	TP53_A	231.41	98.66	231.41	108.7	TP53_B	236.24	3954.99	236.24	528	TP53_D	238.7	15.6	238.7	5082.61	TP53_E	236.24	5422.54	236.24	491.7
BRAF	234.11	230.97	234.11	125.91	CTNNB1	234.11	30.07	234.11	14.55	TP53_A	231.72	97.8	231.72	110.88	TP53_B	236.56	5043.86	236.56	523.75	TP53_D	239.03	14.51	239.03	6979.87	TP53_E	236.56	3746.6	236.56	505.58
BRAF	234.42	230.66	234.42	135.76	CTNNB1	234.42	37.67	234.42	14.48	TP53_A	232.03	96.24	232.03	114.55	TP53_B	236.88	5757.5	236.88	535.22	TP53_D	239.35	13.41	239.35	8461.49	TP53_E	236.88	2483.02	236.88	505.96
BRAF	234.74	235.81	234.74	146.43	CTNNB1	234.74	46.59	234.74	13.5	TP53_A	232.34	95.41	232.34	117.84	TP53_B	237.2	5832.87	237.2	558.63	TP53_D	239.68	12.82	239.68	8990.99	TP53_E	237.2	1696.48	237.2	493.31
BRAF	235.05	245.62	235.05	157.18	CTNNB1	235.05	55.24	235.05	13.23	TP53_A	232.66	96.35	232.66	121.12	TP53_B	237.52	5235.12	237.52	585.12	TP53_D	240.01	12.69	240.01	8377.21	TP53_E	237.52	1287.96	237.52	476.38
BRAF	235.37	256.27	235.37	166.54	CTNNB1	235.37	61.32	235.37	14.01	TP53_A	232.97	100.36	232.97	131.29	TP53_B	237.84	4188.95	237.84	605.13	TP53_D	240.34	12.59	240.34	6897.47	TP53_E	237.84	1114.46	237.84	469.64
BRAF	235.68	263	235.68	172.45	CTNNB1	235.68	63.85	235.68	14.45	TP53_A	233.28	108.26	233.28	144.59	TP53_B	238.17	3040.89	238.17	611.64	TP53_D	240.67	12.36	240.67	5116.79	TP53_E	238.17	1060.05	238.17	488.72
BRAF	236	263.2	236	174.42	CTNNB1	236	63.76	236	14.88	TP53_A	233.59	120.16	233.59	159.99	TP53_B	238.49	2071.79	238.49	602.37	TP53_D	240.99	11.89	240.99	3559.12	TP53_E	238.49	1052.95	238.49	543.95
BRAF	236.31	257.04	236.31	174.14	CTNNB1	236.31	62.29	236.31	15.06	TP53_A	233.9	135.43	233.9	175.6	TP53_B	238.81	1401.84	238.81	583.13	TP53_D	241.32	10.99	241.32	2485.49	TP53_E	238.81	1056.82	238.81	638.26
BRAF	236.63	248.46	236.63	174.5	CTNNB1	236.63	60.07	236.63	14.8	TP53_A	234.21	151.08	234.21	188.51	TP53_B	239.13	1012.82	239.13	568.46	TP53_D	241.65	9.98	241.65	1890.46	TP53_E	239.13	1056.68	239.13	780.8
BRAF	236.94	246.17	236.94	179.06	CTNNB1	236.94	57.68	236.94	14.49	TP53_A	234.52	162.06	234.52	196.31	TP53_B	239.45	823.12	239.45	575.08	TP53_D	241.98	9.05	241.98	1633.87	TP53_E	239.45	1047.07	239.45	1017.98
BRAF	237.26	261.23	237.26	190.94	CTNNB1	237.26	56.07	237.26	13.86	TP53_A	234.83	165.76	234.83	198.72	TP53_B	239.77	748.88	239.77	615.32	TP53_D	242.3	7.71	242.3	1568.42	TP53_E	239.77	1026.09	239.77	1463.86
BRAF	237.57	304.15	237.57	210.58	CTNNB1	237.57	56.62	237.57	12.88	TP53_A	235.14	163.86	235.14	197.32	TP53_B	240.09	730.29	240.09	698.38	TP53_D	242.63	5.91	242.63	1593.43	TP53_E	240.09	994.4	240.09	1878.01
BRAF	237.89	385.77	237.89	234.61	CTNNB1	237.89	60.27	237.89	12.52	TP53_A	235.45	159.37	235.45	195.24	TP53_B	240.41	733.52	240.41	839.65	TP53_D	242.96	4.49	242.96	1649.97	TP53_E	240.41	954.91	240.41	2292.16
BRAF	238.2	521.6	238.2	257.07	CTNNB1	238.2	65.9	238.2	13.5	TP53_A	235.76	155.22	235.76	197.76	TP53_B	240.73	741.75	240.73	1084.08	TP53_D	243.29	4.38	243.29	1703.49	TP53_E	240.73	910.68	240.73	3653.48
BRAF	238.52	740.54	238.52	272.01	CTNNB1	238.52	71.05	238.52	15.35	TP53_A	236.07	154.68	236.07	203.93	TP53_B	241.05	746.24	241.05	1541.75	TP53_D	243.62	5.26	243.62	1736.69	TP53_E	241.05	862.7	241.05	5521.65
BRAF	238.83	1093.75	238.83	276.35	CTNNB1	238.83	74.95	238.83	17.59	TP53_A	236.38	154.13	236.38	210.11	TP53_B	241.37	742.72	241.37	2397.18	TP53_D	243.94	5.42	243.94	1743.7	TP53_E	241.37	811.86	241.37	7557.68
BRAF	239.15	1645.79	239.15	272.05	CTNNB1	239.15	79.1	239.15	20.09	TP53_A	236.69	156.78	236.69	233.05	TP53_B	241.69	730.3	241.69	3833.15	TP53_D	244.27	4.09	244.27	1721.85	TP53_E	241.69	761.09	241.69	9149.05
BRAF	239.46	2430.41	239.46	265.24	CTNNB1	239.46	85.24	239.46	22.3	TP53_A	237	161.49	237	261.97	TP53_B	242.01	710.5	242.01	5864.47	TP53_D	244.6	2.63	244.6	1670.27	TP53_E	242.01	712.75	242.01	9698.77
BRAF	239.78	3386.06	239.78	261.92	CTNNB1	239.78	93.32	239.78	24.11	TP53_A	237.31	165.8	237.31	289.68	TP53_B	242.33	685.42	242.33	8186.73	TP53_D	244.93	2.21	244.93	1592.94	TP53_E	242.33	667.03	242.33	8991.94
BRAF	240.1	4320.81	240.1	264.76	CTNNB1	240.1	101.41	240.1	26.97	TP53_A	237.62	167.88	237.62	308.87	TP53_B	242.65	655.76	242.65	10195.4	TP53_D	245.25	2.59	245.25	1496.66	TP53_E	242.65	624.5	242.65	7332.57
BRAF	240.41	4638.53	240.41	273.73	CTNNB1	240.41	106.88	240.41	32.21	TP53_A	237.93	167.44	237.93	315.29	TP53_B	242.97	622.15	242.97	11235.7	TP53_D	245.58	2.91	245.58	1386.12	TP53_E	242.97	585.48	242.97	5336.59
BRAF	240.73	4956.24	240.73	286.83	CTNNB1	240.73	108.51	240.73	38.89	TP53_A	238.24	164.82	238.24	311.37	TP53_B	243.29	586.76	243.29	10952.1	TP53_D	245.91	2.64	245.91	1264.76	TP53_E	243.29	548.36	243.29	3573.45
BRAF	241.04	5057.41	241.04	299.44	CTNNB1	241.04	108.07	241.04	45.46	TP53_A	238.55	160.63	238.55	305.21	TP53_B	243.61	551.7	243.61	9489.66	TP53_D	246.24	2.53	246.24	1138.62	TP53_E	243.61	512.75	243.61	2333.37
BRAF	241.36	4573.3	241.36	302.69	CTNNB1	241.36	108.33	241.36	52.12	TP53_A	238.86	157.32	238.86	304.87	TP53_B	243.93	517.87	243.93	7394.16	TP53_D	246.57	3.4	246.57	1014.97	TP53_E	243.93	479.59	243.93	1622.56
BRAF	241.67	3670.87	241.67	305.95	CTNNB1	241.67	110.01	241.67	59.28	TP53_A	239.17	159.77	239.17	313.63	TP53_B	244.25	485.71	244.25	5299.5	TP53_D	246.89	3.97	246.89	899.05	TP53_E	244.25	447.54	244.25	1294.55
BRAF	241.99	2635.02	241.99	303.78	CTNNB1	241.99	112.88	241.99	65.4	TP53_A	239.48	173.56	239.48	329.18	TP53_B	244.57	455.38	244.57	3641.56	TP53_D	247.22	2.82	247.22	794.07	TP53_E	244.57	415.15	244.57	1184.62
BRAF	242.3	1721.8	242.3	295.44	CTNNB1	242.3	118.4	242.3	67.94	TP53_A	239.79	204.07	239.79	345.91	TP53_B	244.89	427.11	244.89	3100.88	TP53_D	247.55	0.85	247.55	700.24	TP53_E	244.89	383.92	244.89	1177.36
BRAF	242.62	1063.23	242.62	287.93	CTNNB1	242.62	127.99	242.62	65.96	TP53_A	240.1	258	240.1	351.69	TP53_B	245.21	401.78	245.21	2560.2	TP53_D	247.88	0	247.88	614.35	TP53_E	245.21	355.54	245.21	1209.51
BRAF	242.93	662.46	242.93	291.75	CTNNB1	242.93	140.24	242.93	61.73	TP53_A	240.41	347.08	240.41	357.47	TP53_B	245.53	379.56	245.53	1973.49	TP53_D	248.21	1.11	248.21	534.68	TP53_E	245.53	330.1	245.53	1249.81
BRAF	243.25	451.28	243.25	320.04	CTNNB1	243.25	152.13	243.25	58.92	TP53_A	240.72	491.7	240.72	358.27	TP53_B	245.85	358.72	245.85	1712.96	TP53_D	248.53	3.3	248.53	462.98	TP53_E	245.85	307.38	245.85	1284.13
BRAF	243.56	352.03	243.56	386.94	CTNNB1	243.56	161.77	243.56	59.18	TP53_A	241.03	719.07	241.03	346.51	TP53_B	246.17	337.89	246.17	1626.48	TP53_D	248.86	4.68	248.86	401.14	TP53_E	246.17	286.57	246.17	1306.17
BRAF	243.88	309.37	243.88	509.82	CTNNB1	243.88	168.3	243.88	61.76	TP53_A	241.34	1048.33	241.34	328.5	TP53_B	246.5	318.59	246.5	1616.68	TP53_D	249.19	4.06	249.19	349.18	TP53_E	246.5	266.53	246.5	1311.78
BRAF	244.19	293.13	244.19	721.15	CTNNB1	244.19	171.22	244.19	65.49	TP53_A	241.66	1256.62	241.66	317.59	TP53_B	246.82	302.84	246.82	1632.57	TP53_D	249.52	2.66	249.52	305.27	TP53_E	246.82	247.54	246.82	1298.26
BRAF	244.51	288.28	244.51	1082.31	CTNNB1	244.51	171.17	244.51	69.57	TP53_A	241.97	1464.91	241.97	327.3	TP53_B	247.14	289.59	247.14	1647.74	TP53_D	249.84	2.5	249.84	267.1	TP53_E	247.14	230.63	247.14	1265.59
BRAF	244.82	286.71	244.82	1672.51	CTNNB1	244.82	170.3	244.82	73.34	TP53_A	242.28	1905.39	242.28	366.76	TP53_B	247.46	276.49	247.46	1646.81	TP53_D	250.17	3.38	250.17	205.48	TP53_E	247.46	223.44	247.46	1216.36
BRAF	245.14	284.28	245.14	2535.18	CTNNB1	245.14	171.91	245.14	76.65	TP53_A	242.59	2269.43	242.59	445.4	TP53_B	247.78	263.29	247.78	1623.49	TP53_D	250.5	3.51	250.5	181.63	TP53_E	247.78	216.25	247.78	1154.32
BRAF	245.46	279.28	245.46	3604.97	CTNNB1	245.46	179.96	245.46	81.18	TP53_A	242.9	2455.49	242.9	588.93	TP53_B	248.1	250.95	248.1	1579.67	TP53_D	250.83	2.45	250.83	162.27	TP53_E	248.1	204.58	248.1	1083.34
BRAF	245.77	271.38	245.77	4671.01	CTNNB1	245.77	188.88	245.77	88.99	TP53_A	243.21	2407.2	243.21	859.89	TP53_B	248.42	239.85	248.42	1520.21	TP53_D	251.16	1.59	251.16	146.16	TP53_E	248.42	195.31	248.42	1007.13
BRAF	246.09	261.27	246.09	5426.56	CTNNB1	246.09	197.8	246.09	98.74	TP53_A	243.52	2143.91	243.52	1358.99	TP53_B	248.74	230.04	248.74	1448.45	TP53_D	251.48	2.19	251.48	131.09	TP53_E	248.74	187.23	248.74	928.97
BRAF	246.4	249.44	246.4	5607.38	CTNNB1	246.4	226.05	246.4	106.81	TP53_A	243.83	1749.68	243.83	2179.26	TP53_B	249.06	221.44	249.06	1365.63	TP53_D	251.81	3.5	251.81	116.84	TP53_E	249.06	178.99	249.06	851.58
BRAF	246.72	236.2	246.72	5139.64	CTNNB1	246.72	259.6	246.72	111.44	TP53_A	244.14	1331.53	244.14	2747.54	TP53_B	249.38	213.78	249.38	1273.61	TP53_D	252.14	3.87	252.14	104.89	TP53_E	249.38	170.16	249.38	777.2
BRAF	247.03	222.88	247.03	4184.93	CTNNB1	247.03	288.16	247.03	113.5	TP53_A	244.45	976	244.45	3315.82	TP53_B	249.7	206.46	249.7	1178.27	TP53_D	252.47	3.32	252.47	95.34	TP53_E	249.7	161.25	249.7	707.53
BRAF	247.35	210.36	247.35	3047.91	CTNNB1	247.35	303.16	247.35	114.39	TP53_A	244.76	722.43	244.76	4587.25	TP53_B	250.02	198.41	250.02	1086.63	TP53_D	252.79	3.18	252.79	87.05	TP53_E	250.02	153.15	250.02	644.19
BRAF	247.66	197.37	247.66	2019.01	CTNNB1	247.66	303.19	247.66	114.84	TP53_A	245.07	564.95	245.07	5650.22	TP53_B	250.34	189.05	250.34	1000.29	TP53_D	253.12	3.7	253.12	79.72	TP53_E	250.34	146.93	250.34	587.95
BRAF	247.98	183.16	247.98	1260.27	CTNNB1	247.98	293.16	247.98	115.01	TP53_A	245.38	477.65	245.38	6141.99	TP53_B	250.66	179.64	250.66	917.39	TP53_D	253.45	4.14	253.45	73.51	TP53_E	250.66	143.2	250.66	537.52
BRAF	248.29	169.41	248.29	790.54	CTNNB1	248.29	281.27	248.29	116.22	TP53_A	245.69	436	245.69	5880.15	TP53_B	250.98	172.73	250.98	838.65	TP53_D	253.78	3.96	253.78	67.98	TP53_E	250.98	141.14	250.98	491.64
BRAF	248.61	157.43	248.61	542.37	CTNNB1	248.61	275.25	248.61	121.35	TP53_A	246	420.79	246	4975.28	TP53_B	251.3	169.2	251.3	766.39	TP53_D	254.11	2.96	254.11	62.37	TP53_E	251.3	139.07	251.3	450.77
BRAF	248.92	146.62	248.92	430.09	CTNNB1	248.92	278.69	248.92	131.67	TP53_A	246.31	417.06	246.31	3761.25	TP53_B	251.62	166.98	251.62	701.23	TP53_D	254.43	1.51	254.43	56.6	TP53_E	251.62	136.07	251.62	414.69
BRAF	249.24	136.35	249.24	388.79	CTNNB1	249.24	290.2	249.24	144.73	TP53_A	246.62	416.3	246.62	2600.22	TP53_B	251.94	163.99	251.94	643.13	TP53_D	254.76	0.61	254.76	51.27	TP53_E	251.94	132.36	251.94	382.08
BRAF	249.55	127	249.55	380.09	CTNNB1	249.55	304.69	249.55	157.36	TP53_A	246.93	415.62	246.93	1717.04	TP53_B	252.26	160.45	252.26	592.31	TP53_D	255.09	0.94	255.09	46.53	TP53_E	252.26	128.7	252.26	353.04
BRAF	249.87	118.68	249.87	383.5	CTNNB1	249.87	315.47	249.87	168.19	TP53_A	247.24	413.66	247.24	1160.87	TP53_B	252.58	157.19	252.58	547.49	TP53_D	255.42	1.91	255.42	42.39	TP53_E	252.58	125.03	252.58	328.4
BRAF	250.18	110.82	250.18	389.06	CTNNB1	250.18	317.59	250.18	176.39	TP53_A	247.55	411.23	247.55	868.62	TP53_B	252.9	154.49	252.9	506.79	TP53_D	255.75	2.29	255.75	39.52	TP53_E	252.9	120.73	252.9	307.33
BRAF	250.5	103.22	250.5	392.67	CTNNB1	250.5	310	250.5	181.22	TP53_A	247.86	408.8	247.86	807.34	TP53_B	253.22	152.71	253.22	470.72	TP53_D	256.07	1.9	256.07	38.07	TP53_E	253.22	116.16	253.22	288.4
BRAF	250.82	96.54	250.82	392.28	CTNNB1	250.82	296.15	250.82	183.27	TP53_A	248.17	399.87	248.17	746.06	TP53_B	253.54	151.99	253.54	440.34	TP53_D	256.4	1.84	256.4	36.92	TP53_E	253.54	111.72	253.54	271.4
BRAF	251.13	91.3	251.13	386.24	CTNNB1	251.13	285.04	251.13	183.95	TP53_A	248.48	387.06	248.48	713.91	TP53_B	253.86	151.63	253.86	413.72	TP53_D	256.73	2.61	256.73	35.15	TP53_E	253.86	106.7	253.86	256.13
BRAF	251.45	86.94	251.45	373.6	CTNNB1	251.45	289.58	251.45	184.8	TP53_A	248.79	372.06	248.79	720.85	TP53_B	254.18	150.92	254.18	388.33	TP53_D	257.06	3.16	257.06	32.78	TP53_E	254.18	100.98	254.18	241.39
BRAF	251.76	82.46	251.76	364.15	CTNNB1	251.76	320.7	251.76	188.57	TP53_A	249.1	357.05	249.1	740.44	TP53_B	254.5	149.45	254.5	364.76	TP53_D	257.38	2.55	257.38	30.51	TP53_E	254.5	95.75	254.5	226.99
BRAF	252.08	77.63	252.08	354.69	CTNNB1	252.08	385.42	252.08	199.31	TP53_A	249.41	343.2	249.41	759.92	TP53_B	254.83	146.98	254.83	344.91	TP53_D	257.71	1.35	257.71	29.19	TP53_E	254.83	91.89	254.83	214.01
BRAF	252.39	72.75	252.39	331.08	CTNNB1	252.39	496.37	252.39	219.85	TP53_A	249.72	329.89	249.72	770.97	TP53_B	255.15	144.08	255.15	328.52	TP53_D	258.04	0.43	258.04	29.11	TP53_E	255.15	88.98	255.15	202.25
BRAF	252.71	70.4	252.71	305.02	CTNNB1	252.71	690.7	252.71	234.3	TP53_A	250.03	315.65	250.03	769.3	TP53_B	255.47	141.53	255.47	313.67	TP53_D	258.37	0	258.37	29.53	TP53_E	255.47	86.09	255.47	190.43
BRAF	253.02	68.06	253.02	278.7	CTNNB1	253.02	1044.47	253.02	248.75	TP53_A	250.34	300.08	250.34	755.52	TP53_B	255.79	139.39	255.79	299.01	TP53_D	258.7	0.24	258.7	29.25	TP53_E	255.79	82.63	255.79	178.73
BRAF	253.34	63.68	253.34	253.26	CTNNB1	253.34	1655.81	253.34	279	TP53_A	250.66	284.62	250.66	731.62	TP53_B	256.11	137.43	256.11	284.91	TP53_D	259.02	1.28	259.02	27.84	TP53_E	256.11	78.75	256.11	168.81
BRAF	253.65	59.69	253.65	228.29	CTNNB1	253.65	2577.32	253.65	301.45	TP53_A	250.97	270.65	250.97	697.81	TP53_B	256.43	135.77	256.43	272.45	TP53_D	259.35	2.25	259.35	25.46	TP53_E	256.43	75.18	256.43	161.48
BRAF	253.97	56.14	253.97	203.03	CTNNB1	253.97	3723.87	253.97	311.7	TP53_A	251.28	257.75	251.28	654.53	TP53_B	256.75	134.7	256.75	261.22	TP53_D	259.68	2.4	259.68	22.24	TP53_E	256.75	72.56	256.75	155.19
BRAF	254.28	53.37	254.28	178.01	CTNNB1	254.28	4832.79	254.28	311.79	TP53_A	251.59	244.88	251.59	605.3	TP53_B	257.07	134.16	257.07	249.81	TP53_D	260.01	1.75	260.01	18.98	TP53_E	257.07	70.54	257.07	147.69
BRAF	254.6	51.85	254.6	154.87	CTNNB1	254.6	5546.29	254.6	305.74	TP53_A	251.9	232.42	251.9	579.78	TP53_B	257.39	133.68	257.39	238.05	TP53_D	260.33	0.66	260.33	16.71	TP53_E	257.39	68.14	257.39	138.99
BRAF	254.91	51.09	254.91	134.84	CTNNB1	254.91	5594.62	254.91	298.8	TP53_A	252.21	221.16	252.21	554.27	TP53_B	257.71	132.83	257.71	226.78	TP53_D	260.66	0	260.66	15.2	TP53_E	257.71	65.33	257.71	130.92
BRAF	255.23	50.09	255.23	117.83	CTNNB1	255.23	4957.53	255.23	297.77	TP53_A	252.52	210.33	252.52	503.05	TP53_B	258.03	131.38	258.03	216.57	TP53_D	260.99	0	260.99	13.66	TP53_E	258.03	63.07	258.03	124.48
BRAF	255.54	48.96	255.54	103.1	CTNNB1	255.54	3879.03	255.54	306.26	TP53_A	252.83	199.35	252.83	452.48	TP53_B	258.35	128.99	258.35	207.5	TP53_D	261.32	0	261.32	12.41	TP53_E	258.35	61.29	258.35	119.34
BRAF	255.86	48.03	255.86	90.43	CTNNB1	255.86	2720.28	255.86	321.18	TP53_A	253.14	194.33	253.14	404.17	TP53_B	258.67	126	258.67	199.05	TP53_D	261.65	0	261.65	12.37	TP53_E	258.67	58.89	258.67	114.66
BRAF	256.18	46.32	256.18	79.55	CTNNB1	256.18	1765.78	256.18	335.9	TP53_A	253.45	189.31	253.45	359.17	TP53_B	258.99	123.5	258.99	190.89	TP53_D	261.97	0	261.97	13.46	TP53_E	258.99	56.04	258.99	109.67
BRAF	256.49	43.3	256.49	69.66	CTNNB1	256.49	1124.67	256.49	343.95	TP53_A	253.76	180.87	253.76	317.55	TP53_B	259.31	122	259.31	183.13	TP53_D	262.3	0	262.3	14.27	TP53_E	259.31	53.9	259.31	104.5
BRAF	256.81	40.05	256.81	60.51	CTNNB1	256.81	762.56	256.81	340.9	TP53_A	254.07	173.81	254.07	279.16	TP53_B	259.63	121.03	259.63	175.11	TP53_D	262.63	0	262.63	13.68	TP53_E	259.63	53.15	259.63	99.93
BRAF	257.12	37.18	257.12	52.52	CTNNB1	257.12	588.65	257.12	328.03	TP53_A	254.38	168.03	254.38	244.54	TP53_B	259.95	119.98	259.95	165.96	TP53_D	262.96	0	262.96	12.02	TP53_E	259.95	53.78	259.95	96.22
BRAF	257.44	34.4	257.44	45.93	CTNNB1	257.44	519.09	257.44	314.14	TP53_A	254.69	162.88	254.69	214.97	TP53_B	260.27	119.06	260.27	157.16	TP53_D	263.28	0	263.28	10.14	TP53_E	260.27	54.91	260.27	93.28
BRAF	257.75	32.34	257.75	40.76	CTNNB1	257.75	508.62	257.75	311.43	TP53_A	255	157.68	255	190.39	TP53_B	260.59	118.92	260.59	151.16	TP53_D	263.61	0.61	263.61	8.17	TP53_E	260.59	54.98	260.59	91.29
BRAF	258.07	31.9	258.07	36.85	CTNNB1	258.07	498.15	258.07	330.89	TP53_A	255.31	152.99	255.31	169.11	TP53_B	260.91	119.31	260.91	147.27	TP53_D	263.94	2.57	263.94	6.21	TP53_E	260.91	53.6	260.91	89.59
BRAF	258.38	32.04	258.38	33.42	CTNNB1	258.38	495.57	258.38	381.86	TP53_A	255.62	149.73	255.62	150.68	TP53_B	261.23	119.68	261.23	142.38	TP53_D	264.27	4.94	264.27	5.07	TP53_E	261.23	51.75	261.23	86.58
BRAF	258.7	31.36	258.7	29.81	CTNNB1	258.7	496.59	258.7	477.25	TP53_A	255.93	147.83	255.93	143.12	TP53_B	261.55	120.26	261.55	135.77	TP53_D	264.6	6.3	264.6	5.35	TP53_E	261.55	50.05	261.55	81.76
BRAF	259.01	30.56	259.01	26.72	CTNNB1	259.01	494.29	259.01	648.85	TP53_A	256.24	146.51	256.24	135.56	TP53_B	261.87	120.72	261.87	129.57	TP53_D	264.92	6.34	264.92	6.62	TP53_E	261.87	49	261.87	76.19
BRAF	259.33	31.02	259.33	24.87	CTNNB1	259.33	486.91	259.33	966.7	TP53_A	256.55	145.1	256.55	122.34	TP53_B	262.19	120.13	262.19	125.32	TP53_D	265.25	5.91	265.25	7.65	TP53_E	262.19	49.68	262.19	70.93
BRAF	259.64	32.41	259.64	23.3	CTNNB1	259.64	474.87	259.64	1533.84	TP53_A	256.86	143.31	256.86	109.25	TP53_B	262.51	118.96	262.51	121.92	TP53_D	265.58	5.35	265.58	7.27	TP53_E	262.51	51.85	262.51	66.38
BRAF	259.96	33.34	259.96	20.66	CTNNB1	259.96	458.1	259.96	2430.91	TP53_A	257.17	141.48	257.17	96.61	TP53_B	262.83	118.92	262.83	117.39	TP53_D	265.91	4.07	265.91	5.24	TP53_E	262.83	54.06	262.83	62.15
BRAF	260.27	33.34	260.27	17.25	CTNNB1	260.27	437.88	260.27	3624.48	TP53_A	257.48	140.33	257.48	85.43	TP53_B	263.16	120.55	263.16	111.42	TP53_D	266.24	2.43	266.24	2.32	TP53_E	263.16	56.03	263.16	57.47
BRAF	260.59	32.49	260.59	14.18	CTNNB1	260.59	417.49	260.59	4899.69	TP53_A	257.79	139.87	257.79	75.87	TP53_B	263.48	123.05	263.48	105.15	TP53_D	266.56	1.89	266.56	0	TP53_E	263.48	58.21	263.48	52.41
BRAF	260.9	30.65	260.9	11.77	CTNNB1	260.9	398.51	260.9	5894.01	TP53_A	258.1	139.34	258.1	68.19	TP53_B	263.8	126.33	263.8	99.17	TP53_D	266.89	2.7	266.89	0	TP53_E	263.8	60.44	263.8	47.92
BRAF	261.22	28.45	261.22	9.83	CTNNB1	261.22	379.26	261.22	6258.06	TP53_A	258.41	138.7	258.41	62.89	TP53_B	264.12	130.5	264.12	93.41	TP53_D	267.22	3.6	267.22	0	TP53_E	264.12	62.38	264.12	44.16
BRAF	261.54	27.36	261.54	8.2	CTNNB1	261.54	358.07	261.54	5854.74	TP53_A	258.72	138.46	258.72	59.32	TP53_B	264.44	134.45	264.44	88.39	TP53_D	267.55	3.82	267.55	0	TP53_E	264.44	64.47	264.44	40.32
BRAF	261.85	27.5	261.85	7.49	CTNNB1	261.85	335.29	261.85	4842.76	TP53_A	259.03	138.22	259.03	55.82	TP53_B	264.76	135.86	264.76	84.66	TP53_D	267.87	3.85	267.87	0.55	TP53_E	264.76	67.59	264.76	36.23
BRAF	262.17	27.1	262.17	6.77	CTNNB1	262.17	311.85	262.17	3576.2	TP53_A	259.34	137.38	259.34	51.7	TP53_B	265.08	137.28	265.08	81.55	TP53_D	268.2	4.05	268.2	0.34	TP53_E	265.08	71.79	265.08	32.86
BRAF	262.48	25.74	262.48	5.95	CTNNB1	262.48	288.88	262.48	2407.16	TP53_A	259.66	135.74	259.66	49.51	TP53_B	265.4	139.63	265.4	77.82	TP53_D	268.53	4.15	268.53	0	TP53_E	265.4	76.49	265.4	30.74
BRAF	262.8	25.09	262.8	5.96	CTNNB1	262.8	268.04	262.8	1538.7	TP53_A	259.97	134.17	259.97	47.31	TP53_B	265.72	142.32	265.72	73.12	TP53_D	268.86	4.12	268.86	0.18	TP53_E	265.72	81.22	265.72	28.92
BRAF	263.11	25.59	263.11	5.9	CTNNB1	263.11	250.21	263.11	1001.83	TP53_A	260.28	133.77	260.28	43.14	TP53_B	266.04	144.52	266.04	70.45	TP53_D	269.19	4.14	269.19	0.82	TP53_E	266.04	84.92	266.04	26.23
BRAF	263.43	25.41	263.43	5.04	CTNNB1	263.43	235.25	263.43	723.23	TP53_A	260.59	134.26	260.59	39.69	TP53_B	266.36	144.72	266.36	67.77	TP53_D	269.51	3.84	269.51	1.19	TP53_E	266.36	86.47	266.36	22.72
BRAF	263.74	23.7	263.74	4.37	CTNNB1	263.74	222.8	263.74	604.84	TP53_A	260.9	135.3	260.9	37.38	TP53_B	266.68	143.32	266.68	62.27	TP53_D	269.84	2.7	269.84	1.2	TP53_E	266.68	86.42	266.68	19.13
BRAF	264.06	21.98	264.06	4.81	CTNNB1	264.06	211.78	264.06	568.32	TP53_A	261.21	137.61	261.21	35.98	TP53_B	267	142.44	267	57.59	TP53_D	270.17	0.94	270.17	0.96	TP53_E	267	86.08	267	15.9
BRAF	264.37	21.87	264.37	5.7	CTNNB1	264.37	200.94	264.37	566.14	TP53_A	261.52	140.94	261.52	34.3	TP53_B	267.32	142.72	267.32	54.72	TP53_D	270.5	0	270.5	0.43	TP53_E	267.32	85.73	267.32	13.3
BRAF	264.69	22.96	264.69	6.27	CTNNB1	264.69	190.6	264.69	575.45	TP53_A	261.83	143.54	261.83	31.55	TP53_B	267.64	142.5	267.64	53.26	TP53_D	270.82	1.04	270.82	0	TP53_E	267.64	83.92	267.64	11.35
BRAF	265	23.47	265	6.49	CTNNB1	265	181.97	265	586.54	TP53_A	262.14	144.6	262.14	28.86	TP53_B	267.96	140.8	267.96	51.61	TP53_D	271.15	2.98	271.15	0.06	TP53_E	267.96	80.23	267.96	9.7
BRAF	265.32	23.06	265.32	6.3	CTNNB1	265.32	175	265.32	594.51	TP53_A	262.45	145.12	262.45	27.81	TP53_B	268.28	138.76	268.28	48.96	TP53_D	271.48	3.76	271.48	0.52	TP53_E	268.28	74.96	268.28	8.18
BRAF	265.63	22.65	265.63	5.58	CTNNB1	265.63	168.85	265.63	596.19	TP53_A	262.76	146.13	262.76	28.03	TP53_B	268.6	138	268.6	45.94	TP53_D	271.81	3.86	271.81	1.2	TP53_E	268.6	68.64	268.6	6.74
BRAF	265.95	21.32	265.95	4.68	CTNNB1	265.95	163.27	265.95	589.49	TP53_A	263.07	147.22	263.07	27.66	TP53_B	268.92	138.29	268.92	43.36	TP53_D	272.14	4.8	272.14	2.22	TP53_E	268.92	61.61	268.92	5.94
BRAF	266.26	20.23	266.26	4.09	CTNNB1	266.26	157.88	266.26	573.77	TP53_A	263.38	147.27	263.38	25.39	TP53_B	269.24	137.51	269.24	41.15	TP53_D	272.46	5.68	272.46	3.06	TP53_E	269.24	54.63	269.24	5.14
BRAF	266.58	19.76	266.58	3.79	CTNNB1	266.58	151.88	266.58	550.19	TP53_A	263.69	146.09	263.69	23.64	TP53_B	269.56	134.4	269.56	38.56	TP53_D	272.79	4.92	272.79	2.92	TP53_E	269.56	48.72	269.56	3.49
BRAF	266.89	20.07	266.89	3.53	CTNNB1	266.89	145.88	266.89	520.95	TP53_A	264	144.23	264	21.9	TP53_B	269.88	130.02	269.88	35.49	TP53_D	273.12	2.99	273.12	1.92	TP53_E	269.88	43.77	269.88	2.28
BRAF	267.21	20.58	267.21	3.56	CTNNB1	267.21	141.88	267.21	487.77	TP53_A	264.31	141.7	264.31	19.29	TP53_B	270.2	125.4	270.2	32.83	TP53_D	273.45	0	273.45	0.89	TP53_E	270.2	38.65	270.2	1.39
BRAF	267.53	20.21	267.53	4.03	CTNNB1	267.53	140.84	267.53	452.24	TP53_A	264.62	140.14	264.62	19.01	TP53_B	270.52	120.69	270.52	30.93	TP53_D	273.77	0	273.77	0.23	TP53_E	270.52	33.31	270.52	0.54
BRAF	267.84	18.29	267.84	4.26	CTNNB1	267.84	141.97	267.84	415.67	TP53_A	264.93	138.57	264.93	19.98	TP53_B	270.84	116.69	270.84	29.28	TP53_D	274.1	1.76	274.1	0	TP53_E	270.84	28.93	270.84	0
BRAF	268.16	15.11	268.16	3.92	CTNNB1	268.16	143.8	268.16	378.51	TP53_A	265.24	135.44	265.24	19.66	TP53_B	271.17	113.96	271.17	27.57	TP53_D	274.43	4.17	274.43	0	TP53_E	271.17	26.19	271.17	0.84
BRAF	268.47	11.98	268.47	3.38	CTNNB1	268.47	145.23	268.47	342.12	TP53_A	265.55	132.35	265.55	17.16	TP53_B	271.49	111.53	271.49	25.67	TP53_D	274.76	5.48	274.76	0.75	TP53_E	271.49	24.86	271.49	1.84
BRAF	268.79	10.19	268.79	2.96	CTNNB1	268.79	146.14	268.79	308.63	TP53_A	265.86	129.02	265.86	14.07	TP53_B	271.81	108	271.81	23.59	TP53_D	275.09	5	275.09	1.59	TP53_E	271.81	24.24	271.81	2.81
BRAF	269.1	9.74	269.1	2.97	CTNNB1	269.1	146.94	269.1	278.35	TP53_A	266.17	125.42	266.17	11.87	TP53_B	272.13	102.75	272.13	21.77	TP53_D	275.41	3.2	275.41	2.23	TP53_E	272.13	23.55	272.13	3.94
BRAF	269.42	9.22	269.42	3.55	CTNNB1	269.42	147.52	269.42	250.64	TP53_A	266.48	121.04	266.48	10.55	TP53_B	272.45	96.25	272.45	20.04	TP53_D	275.74	1.12	275.74	3.11	TP53_E	272.45	22.66	272.45	6.09
BRAF	269.73	8.15	269.73	4.13	CTNNB1	269.73	147.25	269.73	238.01	TP53_A	266.79	115.83	266.79	9.71	TP53_B	272.77	89.19	272.77	17.39	TP53_D	276.07	0	276.07	4.18	TP53_E	272.77	21.64	272.77	9.92
BRAF	270.05	7.99	270.05	3.88	CTNNB1	270.05	146.98	270.05	225.38	TP53_A	267.1	111.05	267.1	9.24	TP53_B	273.09	81.11	273.09	14.2	TP53_D	276.4	0	276.4	4.53	TP53_E	273.09	20.23	273.09	14.14
BRAF	270.36	8.97	270.36	2.76	CTNNB1	270.36	144.78	270.36	202.21	TP53_A	267.41	107.23	267.41	9.07	TP53_B	273.41	71.39	273.41	12.11	TP53_D	276.73	0	276.73	4.16	TP53_E	273.41	18.94	273.41	17.37
BRAF	270.68	8.98	270.68	1.85	CTNNB1	270.68	141.59	270.68	180.7	TP53_A	267.72	103.79	267.72	9.19	TP53_B	273.73	61.07	273.73	11.28	TP53_D	277.05	2.39	277.05	4.22	TP53_E	273.73	18.96	273.73	20.31
BRAF	270.99	7.16	270.99	1.85	CTNNB1	270.99	138.3	270.99	161.34	TP53_A	268.03	100.53	268.03	9.31	TP53_B	274.05	51.52	274.05	10.61	TP53_D	277.38	4.04	277.38	4.82	TP53_E	274.05	20.33	274.05	23.33
BRAF	271.31	4.92	271.31	1.89	CTNNB1	271.31	134.7	271.31	144.87	TP53_A	268.34	97.02	268.34	9.94	TP53_B	274.37	42.8	274.37	9.81	TP53_D	277.71	3.85	277.71	4.67	TP53_E	274.37	21.79	274.37	24.97
BRAF	271.62	3.15	271.62	1.25	CTNNB1	271.62	130.06	271.62	131.13	TP53_A	268.66	92.28	268.66	10	TP53_B	274.69	34.93	274.69	8.69	TP53_D	278.04	2.38	278.04	3.21	TP53_E	274.69	21.98	274.69	24.5
BRAF	271.94	1.52	271.94	0.86	CTNNB1	271.94	124.15	271.94	119.31	TP53_A	268.97	86.46	268.97	8.43	TP53_B	275.01	28.43	275.01	6.79	TP53_D	278.36	1.45	278.36	1.43	TP53_E	275.01	20.3	275.01	23.3
BRAF	272.25	0	272.25	0.47	CTNNB1	272.25	118.04	272.25	109.5	TP53_A	269.28	81.14	269.28	5.81	TP53_B	275.33	23.49	275.33	4.71	TP53_D	278.69	2.11	278.69	0.54	TP53_E	275.33	17.81	275.33	22.89
BRAF	272.57	0	272.57	0.03	CTNNB1	272.57	113.04	272.57	102.22	TP53_A	269.59	77.26	269.59	3.89	TP53_B	275.65	20.08	275.65	3.86	TP53_D	279.02	3.34	279.02	0.52	TP53_E	275.65	16.84	275.65	23.05
BRAF	272.89	0	272.89	0	CTNNB1	272.89	108.61	272.89	96.53	TP53_A	269.9	73.64	269.9	3.25	TP53_B	275.97	17.77	275.97	4.4	TP53_D	279.35	3.44	279.35	0.49	TP53_E	275.97	18.04	275.97	22.5
BRAF	273.2	0	273.2	0.08	CTNNB1	273.2	103.15	273.2	90.89	TP53_A	270.21	71.3	270.21	2.92	TP53_B	276.29	15.59	276.29	4.55	TP53_D	279.68	2.53	279.68	0.17	TP53_E	276.29	18.97	276.29	20.87
BRAF	273.52	1.2	273.52	0	CTNNB1	273.52	96.64	273.52	85.41	TP53_A	270.52	68.96	270.52	2.12	TP53_B	276.61	13.61	276.61	2.8	TP53_D	280	2.16	280	0	TP53_E	276.61	17.41	276.61	18.7
BRAF	273.83	3.4	273.83	0	CTNNB1	273.83	90.57	273.83	81.12	TP53_A	270.83	64.5	270.83	1.04	TP53_B	276.93	12.47	276.93	0	TP53_D	280.33	2.72	280.33	0.36	TP53_E	276.93	13.9	276.93	15.7
BRAF	274.15	3.98	274.15	0	CTNNB1	274.15	86.04	274.15	78.16	TP53_A	271.14	61.89	271.14	0.25	TP53_B	277.25	11.58	277.25	0	TP53_D	280.66	3.17	280.66	1.42	TP53_E	277.25	10.26	277.25	10.98
BRAF	274.46	2.2	274.46	0	CTNNB1	274.46	82.75	274.46	75.62	TP53_A	271.45	59.52	271.45	0.12	TP53_B	277.57	10.39	277.57	0	TP53_D	280.99	2.94	280.99	2.98	TP53_E	277.57	8.08	277.57	5.58
BRAF	274.78	0.32	274.78	0	CTNNB1	274.78	80.12	274.78	72.6	TP53_A	271.76	55.57	271.76	0	TP53_B	277.89	9.62	277.89	0	TP53_D	281.31	2.64	281.31	4.49	TP53_E	277.89	8.38	277.89	2.23
BRAF	275.09	0.14	275.09	0	CTNNB1	275.09	77.98	275.09	69.12	TP53_A	272.07	51.69	272.07	0	TP53_B	278.21	9.52	278.21	0	TP53_D	281.64	2.78	281.64	5.36	TP53_E	278.21	9.79	278.21	1.87
BRAF	275.41	1.1	275.41	0	CTNNB1	275.41	75.79	275.41	65.7	TP53_A	272.38	49.79	272.38	0	TP53_B	278.53	9.37	278.53	0	TP53_D	281.97	3.03	281.97	5.39	TP53_E	278.53	9.37	278.53	2.56
BRAF	275.72	2.49	275.72	0	CTNNB1	275.72	73.23	275.72	62.11	TP53_A	272.69	49.01	272.69	0	TP53_B	278.85	8.46	278.85	-1.41	TP53_D	282.3	2.65	282.3	4.81	TP53_E	278.85	6.79	278.85	2.3
BRAF	276.04	4.28	276.04	0	CTNNB1	276.04	70.89	276.04	58.01	TP53_A	273	47.94	273	0	TP53_B	279.17	6.44	279.17	-3.04	TP53_D	282.63	1.44	282.63	4.21	TP53_E	279.17	4.72	279.17	1.08
BRAF	276.35	5.49	276.35	0	CTNNB1	276.35	68.7	276.35	54.22	TP53_A	273.31	46.29	273.31	0	TP53_B	279.5	3.75	279.5	-3.21	TP53_D	282.95	0.25	282.95	4.11	TP53_E	279.5	4.33	279.5	0.05
BRAF	276.67	4.69	276.67	2.24	CTNNB1	276.67	65.56	276.67	51.57	TP53_A	273.62	43.87	273.62	0	TP53_B	279.82	1.66	279.82	-2.33	TP53_D	283.28	0	283.28	4.21	TP53_E	279.82	4.09	279.82	0
BRAF	276.98	2.34	276.98	4.87	CTNNB1	276.98	61.63	276.98	49.53	TP53_A	273.93	40.63	273.93	0	TP53_B	280.14	0.66	280.14	-1.5	TP53_D	283.61	0.73	283.61	3.98	TP53_E	280.14	3.07	280.14	0.36
BRAF	277.3	0.59	277.3	6.16	CTNNB1	277.3	58.37	277.3	47.22	TP53_A	274.24	37.06	274.24	0	TP53_B	280.46	0.06	280.46	-1.44	TP53_D	283.94	2.25	283.94	3.9	TP53_E	280.46	2.06	280.46	1.32
BRAF	277.61	0.63	277.61	5.61	CTNNB1	277.61	56.01	277.61	44.52	TP53_A	274.55	33.65	274.55	0.98	TP53_B	280.78	0	280.78	-2.2	TP53_D	284.26	3.34	284.26	4.38	TP53_E	280.78	1.7	280.78	2.32
BRAF	277.93	0.67	277.93	4.91	CTNNB1	277.93	53.79	277.93	41.7	TP53_A	274.86	30.61	274.86	2.41	TP53_B	281.1	1.41	281.1	-3.2	TP53_D	284.59	2.75	284.59	4.71	TP53_E	281.1	1.67	281.1	2.95
BRAF	278.25	1.98	278.25	5.39	CTNNB1	278.25	51.71	278.25	38.91	TP53_A	275.17	28.48	275.17	3.54	TP53_B	281.42	3.26	281.42	-4.21	TP53_D	284.92	1.54	284.92	4.44	TP53_E	281.42	1.43	281.42	3.07
BRAF	278.56	3.18	278.56	5.99	CTNNB1	278.56	50.01	278.56	36.18	TP53_A	275.48	27.89	275.48	3.7	TP53_B	281.74	3.95	281.74	-5.13	TP53_D	285.25	1.69	285.25	4.66	TP53_E	281.74	0.82	281.74	2.85
BRAF	278.88	3.14	278.88	5.41	CTNNB1	278.88	48.01	278.88	33.6	TP53_A	275.79	28.46	275.79	3.86	TP53_B	282.06	4	282.06	-5.18	TP53_D	285.58	3.01	285.58	6.23	TP53_E	282.06	0.44	282.06	2.41
BRAF	279.19	1.64	279.19	3.9	CTNNB1	279.19	45.3	279.19	31.45	TP53_A	276.1	28.78	276.1	3.2	TP53_B	282.38	4.42	282.38	-4.23	TP53_D	285.9	3.99	285.9	7.98	TP53_E	282.38	0.89	282.38	2.09
BRAF	279.51	0.02	279.51	2.31	CTNNB1	279.51	42.76	279.51	30.03	TP53_A	276.41	29.1	276.41	1.95	TP53_B	282.7	4.54	282.7	-3.36	TP53_D	286.23	4.01	286.23	8.05	TP53_E	282.7	1.37	282.7	2.97
BRAF	279.82	0	279.82	1.18	CTNNB1	279.82	41.05	279.82	28.82	TP53_A	276.72	29.14	276.72	1.24	TP53_B	283.02	3.92	283.02	-2.86	TP53_D	286.56	3.35	286.56	6.4	TP53_E	283.02	0.82	283.02	4.69
BRAF	280.14	1.29	280.14	0.46	CTNNB1	280.14	39.68	280.14	26.54	TP53_A	277.03	27.96	277.03	1.62	TP53_B	283.34	3.65	283.34	-2.46	TP53_D	286.89	2.58	286.89	4.56	TP53_E	283.34	0	283.34	6.44
BRAF	280.45	2.07	280.45	0	CTNNB1	280.45	37.8	280.45	23.41	TP53_A	277.34	25.09	277.34	2.29	TP53_B	283.66	4.34	283.66	-2.53	TP53_D	287.22	2.05	287.22	4	TP53_E	283.66	0.38	283.66	7.61
BRAF	280.77	1.49	280.77	0	CTNNB1	280.77	35.02	280.77	21.65	TP53_A	277.66	21.58	277.66	2.28	TP53_B	283.98	5.01	283.98	-3.09	TP53_D	287.54	1.39	287.54	4.89	TP53_E	283.98	1.49	283.98	7.79
BRAF	281.08	0.89	281.08	0.52	CTNNB1	281.08	31.49	281.08	22.06	TP53_A	277.97	19.22	277.97	1.96	TP53_B	284.3	5.02	284.3	-3.25	TP53_D	287.87	0.4	287.87	6.12	TP53_E	284.3	1.94	284.3	7.17
BRAF	281.4	1.4	281.4	1.13	CTNNB1	281.4	28.1	281.4	22.32	TP53_A	278.28	18.38	278.28	2.23	TP53_B	284.62	4.71	284.62	-2.31	TP53_D	288.2	0	288.2	6.73	TP53_E	284.62	2.08	284.62	6.82
BRAF	281.71	2.49	281.71	1.54	CTNNB1	281.71	26.94	281.71	20.43	TP53_A	278.59	18.09	278.59	3.23	TP53_B	284.94	4.16	284.94	-0.81	TP53_D	288.53	0.52	288.53	6.91	TP53_E	284.94	2.87	284.94	6.9
BRAF	282.03	3.28	282.03	1.88	CTNNB1	282.03	25.77	282.03	17.45	TP53_A	278.9	17.3	278.9	4.64	TP53_B	285.26	3.43	285.26	0	TP53_D	288.85	1.87	288.85	6.8	TP53_E	285.26	3.22	285.26	5.91
BRAF	282.34	3.15	282.34	2.21	CTNNB1	282.34	24.57	282.34	15.27	TP53_A	279.21	15.8	279.21	5.98	TP53_B	285.58	3.02	285.58	0	TP53_D	289.18	2.76	289.18	6.03	TP53_E	285.58	2.03	285.58	3.51
BRAF	282.66	2.02	282.66	2.92	CTNNB1	282.66	23.94	282.66	14.01	TP53_A	279.52	14.35	279.52	6.2	TP53_B	285.9	3.36	285.9	-0.05	TP53_D	289.51	3.09	289.51	5.03	TP53_E	285.9	0.81	285.9	1.48
BRAF	282.97	1.06	282.97	3.13	CTNNB1	282.97	23.21	282.97	12.92	TP53_A	279.83	13.49	279.83	6.42	TP53_B	286.22	4.35	286.22	-0.05	TP53_D	289.84	3.38	289.84	4.55	TP53_E	286.22	1.44	286.22	1.05
BRAF	283.29	1.32	283.29	2.86	CTNNB1	283.29	21.96	283.29	12.01	TP53_A	280.14	12.71	280.14	5.6	TP53_B	286.54	5.33	286.54	-0.23	TP53_D	290.17	2.95	290.17	4.6	TP53_E	286.54	3.41	286.54	1.58
BRAF	283.61	2.18	283.61	2.32	CTNNB1	283.61	20.47	283.61	11.72	TP53_A	280.45	11.8	280.45	3.72	TP53_B	286.86	5.72	286.86	-0.28	TP53_D	290.49	1.38	290.49	5	TP53_E	286.86	4.12	286.86	2.18
BRAF	283.92	2.33	283.92	1.83	CTNNB1	283.92	19.55	283.92	11.9	TP53_A	280.76	10.89	280.76	1.43	TP53_B	287.18	5.44	287.18	-0.14	TP53_D	290.82	0	290.82	6.05	TP53_E	287.18	4.84	287.18	2.58
BRAF	284.24	1.42	284.24	1.45	CTNNB1	284.24	19.71	284.24	11.62	TP53_A	281.07	9.57	281.07	0	TP53_B	287.5	4.73	287.5	0	TP53_D	291.15	0.32	291.15	7.56	TP53_E	287.5	5.09	287.5	2.55
BRAF	284.55	0.32	284.55	0.79	CTNNB1	284.55	20.08	284.55	10.28	TP53_A	281.38	7.78	281.38	0	TP53_B	287.83	4	287.83	0	TP53_D	291.48	0.68	291.48	8.59	TP53_E	287.83	5.03	287.83	1.78
BRAF	284.87	0	284.87	0.14	CTNNB1	284.87	19.18	284.87	8.34	TP53_A	281.69	7	281.69	0.27	TP53_B	288.15	3.47	288.15	0	TP53_D	291.8	0.68	291.8	8.69	TP53_E	288.15	5.23	288.15	0.61
BRAF	285.18	0.18	285.18	0.21	CTNNB1	285.18	16.86	285.18	6.69	TP53_A	282	6.22	282	0.27	TP53_B	288.47	3.17	288.47	0	TP53_D	292.13	1.39	292.13	8.49	TP53_E	288.47	5.11	288.47	0
BRAF	285.5	0.61	285.5	0.67	CTNNB1	285.5	13.96	285.5	5.8	TP53_A	282.31	4.95	282.31	0.29	TP53_B	288.79	2.98	288.79	0	TP53_D	292.46	2.86	292.46	8.53	TP53_E	288.79	3.83	288.79	0.2
BRAF	285.81	1.44	285.81	0.93	CTNNB1	285.81	11.14	285.81	5.37	TP53_A	282.62	3.38	282.62	0.89	TP53_B	289.11	2.75	289.11	0	TP53_D	292.79	3.58	292.79	9.19	TP53_E	289.11	1.66	289.11	1.34
BRAF	286.13	3.07	286.13	1.08	CTNNB1	286.13	9.28	286.13	4.69	TP53_A	282.93	1.61	282.93	1.84	TP53_B	289.43	3.2	289.43	0	TP53_D	293.12	2.93	293.12	10.76	TP53_E	289.43	0.04	289.43	2.61
BRAF	286.44	4.44	286.44	1.03	CTNNB1	286.44	8.53	286.44	3.57	TP53_A	283.24	0.49	283.24	2.31	TP53_B	289.75	5.2	289.75	0.41	TP53_D	293.44	2.21	293.44	12.23	TP53_E	289.75	0	289.75	3.1
BRAF	286.76	3.87	286.76	0.51	CTNNB1	286.76	7.99	286.76	3.03	TP53_A	283.55	0.64	283.55	2.78	TP53_B	290.07	7.51	290.07	3.67	TP53_D	293.77	2.78	293.77	11.86	TP53_E	290.07	1.3	290.07	2.59
BRAF	287.07	1.95	287.07	0	CTNNB1	287.07	7.27	287.07	2.5	TP53_A	283.86	1.27	283.86	3.84	TP53_B	290.39	8.13	290.39	7.31	TP53_D	294.1	4.2	294.1	9.91	TP53_E	290.39	2.78	290.39	1.77
BRAF	287.39	0.57	287.39	0	CTNNB1	287.39	6.63	287.39	1.75	TP53_A	284.17	0.98	284.17	4.83	TP53_B	290.71	7.37	290.71	8.42	TP53_D	294.43	5.08	294.43	8.25	TP53_E	290.71	3.11	290.71	1.19
BRAF	287.7	0	287.7	0.7	CTNNB1	287.7	5.84	287.7	1.06	TP53_A	284.48	0.04	284.48	5.29	TP53_B	291.03	6.79	291.03	7.13	TP53_D	294.75	4.85	294.75	8.18	TP53_E	291.03	2.23	291.03	0.74
BRAF	288.02	0	288.02	1.84	CTNNB1	288.02	4.72	288.02	0	TP53_A	284.79	0	284.79	5.25	TP53_B	291.35	6.57	291.35	5.52	TP53_D	295.08	4.17	295.08	9.51	TP53_E	291.35	1.56	291.35	0.61
BRAF	288.33	1.11	288.33	3.34	CTNNB1	288.33	3.72	288.33	0	TP53_A	285.1	0	285.1	4.64	TP53_B	291.67	6.15	291.67	4.5	TP53_D	295.41	3.73	295.41	10.96	TP53_E	291.67	2.28	291.67	0.82
BRAF	288.65	3	288.65	4.04	CTNNB1	288.65	2.92	288.65	0	TP53_A	285.41	0	285.41	3.31	TP53_B	291.99	6.13	291.99	3.91	TP53_D	295.74	3.31	295.74	11.75	TP53_E	291.99	4.1	291.99	0.58
BRAF	288.96	4.13	288.96	2.99	CTNNB1	288.96	1.64	288.96	0	TP53_A	285.72	0	285.72	1.89	TP53_B	292.31	7.41	292.31	3.76	TP53_D	296.07	2.57	296.07	12.45	TP53_E	292.31	5.34	292.31	0
BRAF	289.28	4.9	289.28	1.02	CTNNB1	289.28	0	289.28	0.76	TP53_A	286.03	0	286.03	1.1	TP53_B	292.63	8.86	292.63	4.02	TP53_D	296.39	2.07	296.39	13.4	TP53_E	292.63	4.79	292.63	0.36
BRAF	289.6	6.62	289.6	0	CTNNB1	289.6	0	289.6	1.58	TP53_A	286.34	0	286.34	0.66	TP53_B	292.95	8.13	292.95	4.37	TP53_D	296.72	2.26	296.72	13.71	TP53_E	292.95	3.57	292.95	2.15
BRAF	289.91	7.58	289.91	0.4	CTNNB1	289.91	0	289.91	2.21	TP53_A	286.66	0	286.66	0.25	TP53_B	293.27	5.19	293.27	4.24	TP53_D	297.05	2.47	297.05	12.98	TP53_E	293.27	3.23	293.27	4.19
BRAF	290.23	8.55	290.23	1.1	CTNNB1	290.23	0	290.23	2.52	TP53_A	286.97	0	286.97	0	TP53_B	293.59	2.66	293.59	3.42	TP53_D	297.38	2.19	297.38	12.32	TP53_E	293.59	3.55	293.59	5.05
BRAF	290.54	9.4	290.54	0.84	CTNNB1	290.54	1.3	290.54	2.34	TP53_A	287.28	0	287.28	0.01	TP53_B	293.91	2.06	293.91	2.46	TP53_D	297.71	2.07	297.71	13	TP53_E	293.91	3.66	293.91	4.68
BRAF	290.86	9.14	290.86	0.39	CTNNB1	290.86	3.36	290.86	2.08	TP53_A	287.59	0	287.59	0.03	TP53_B	294.23	2.69	294.23	2.06	TP53_D	298.03	2.48	298.03	15.33	TP53_E	294.23	3.21	294.23	4.14
BRAF	291.17	7.72	291.17	0.68	CTNNB1	291.17	4.23	291.17	2.46	TP53_A	287.9	0	287.9	0.47	TP53_B	294.55	3.67	294.55	2.34	TP53_D	298.36	2.68	298.36	18.64	TP53_E	294.55	2.5	294.55	3.76
BRAF	291.49	5.34	291.49	1.19	CTNNB1	291.49	4.16	291.49	3.58	TP53_A	288.21	0	288.21	1.17	TP53_B	294.87	4.79	294.87	3.12	TP53_D	298.69	2.45	298.69	21.4	TP53_E	294.87	2.55	294.87	2.93
BRAF	291.8	3.44	291.8	1.17	CTNNB1	291.8	4.5	291.8	4.8	TP53_A	288.52	0.36	288.52	1.6	TP53_B	295.19	6.01	295.19	3.68	TP53_D	299.02	2.61	299.02	22.1	TP53_E	295.19	3.89	295.19	1.91
BRAF	292.12	3.14	292.12	0.57	CTNNB1	292.12	4.42	292.12	5.33	TP53_A	288.83	0.59	288.83	1.69	TP53_B	295.51	7.17	295.51	3.43	TP53_D	299.34	3.36	299.34	21.1	TP53_E	295.51	5.52	295.51	1.79
BRAF	292.43	3.63	292.43	0.28	CTNNB1	292.43	2.64	292.43	4.87	TP53_A	289.14	0.17	289.14	1.95	TP53_B	295.83	7.53	295.83	3.14	TP53_D	299.67	3.62	299.67	20.36	TP53_E	295.83	6.05	295.83	2.87
BRAF	292.75	3.55	292.75	0	CTNNB1	292.75	0.45	292.75	4.16	TP53_A	289.45	0	289.45	2.38	TP53_B	296.16	6.4	296.16	3.98	TP53_D	300	2.48	300	20.67	TP53_E	296.16	5.41	296.16	3.89
BRAF	293.06	3.11	293.06	0.23	CTNNB1	293.06	0	293.06	3.76	TP53_A	289.76	0.71	289.76	2.44	TP53_B	296.48	4.15	296.48	5.75	TP53_D	301	0.75	301	21.09	TP53_E	296.48	4.56	296.48	3.38
BRAF	293.38	2.98	293.38	1.12	CTNNB1	293.38	0.95	293.38	2.84	TP53_A	290.07	1.47	290.07	2.35	TP53_B	296.8	1.76	296.8	6.75	TP53_D	301.39	0	301.39	21.01	TP53_E	296.8	4.23	296.8	1.9
BRAF	293.69	2.58	293.69	2.31	CTNNB1	293.69	1.36	293.69	0.99	TP53_A	290.38	1.09	290.38	3.05	TP53_B	297.12	0.54	297.12	5.75	TP53_D	301.78	0.57	301.78	20.5	TP53_E	297.12	4.48	297.12	1.37
BRAF	294.01	2.24	294.01	3.91	CTNNB1	294.01	1.77	294.01	0	TP53_A	290.69	0.15	290.69	4.51	TP53_B	297.44	1.71	297.44	3.86	TP53_D	302.17	2.1	302.17	19.75	TP53_E	297.44	5.33	297.44	2.01
BRAF	294.32	3.62	294.32	5.35	CTNNB1	294.32	1.54	294.32	1.21	TP53_A	291	0	291	5.49	TP53_B	297.76	4.81	297.76	3.06	TP53_D	302.56	3.16	302.56	19.58	TP53_E	297.76	6.72	297.76	2.43
BRAF	294.64	6.27	294.64	5.22	CTNNB1	294.64	0.72	294.64	3.5	TP53_A	291.31	0.85	291.31	5.26	TP53_B	298.08	7.81	298.08	3.28	TP53_D	302.95	2.6	302.95	21.06	TP53_E	298.08	7.93	298.08	2.46
BRAF	294.96	7.72	294.96	3.61	CTNNB1	294.96	0.45	294.96	4.39	TP53_A	291.62	1.87	291.62	5.03	TP53_B	298.4	9.28	298.4	3.25	TP53_D	303.34	1.37	303.34	23.76	TP53_E	298.4	8.03	298.4	2.48
BRAF	295.27	7.26	295.27	2.37	CTNNB1	295.27	1.56	295.27	3.4	TP53_A	291.93	2.23	291.93	3.65	TP53_B	298.72	9.18	298.72	3.04	TP53_D	303.73	1.31	303.73	25.72	TP53_E	298.72	6.85	298.72	2.97
BRAF	295.59	6.3	295.59	2.49	CTNNB1	295.59	3.26	295.59	1.83	TP53_A	292.24	1.74	292.24	2.83	TP53_B	299.04	8.31	299.04	3.41	TP53_D	304.12	2.27	304.12	25.74	TP53_E	299.04	5.4	299.04	3.73
BRAF	295.9	5.96	295.9	2.8	CTNNB1	295.9	3.79	295.9	1.07	TP53_A	292.55	0.68	292.55	3.4	TP53_B	299.36	8.07	299.36	4.27	TP53_D	304.51	2.57	304.51	24.59	TP53_E	299.36	5.12	299.36	4.05
BRAF	296.22	6.2	296.22	2.02	CTNNB1	296.22	3.02	296.22	1.61	TP53_A	292.86	0	292.86	4.38	TP53_B	299.68	8.98	299.68	5.12	TP53_D	304.9	1.77	304.9	23.56	TP53_E	299.68	6.34	299.68	3.82
BRAF	296.53	6.45	296.53	0.63	CTNNB1	296.53	2.34	296.53	2.7	TP53_A	293.17	0.36	293.17	4	TP53_B	300	9.58	300	5.53	TP53_D	305.29	1.23	305.29	22.62	TP53_E	300	7.66	300	2.99
BRAF	296.85	5.99	296.85	0	CTNNB1	296.85	2.12	296.85	3.43	TP53_A	293.48	0.72	293.48	2.34	TP53_B	301	8.68	301	5.12	TP53_D	305.68	1.75	305.68	21.26	TP53_E	301	8.16	301	1.48
BRAF	297.16	4.59	297.16	0.59	CTNNB1	297.16	1.79	297.16	4.05	TP53_A	293.79	2.39	293.79	1.44	TP53_B	301.39	7.04	301.39	4.22	TP53_D	306.07	2.38	306.07	19.93	TP53_E	301.39	8.58	301.39	0.05
BRAF	297.48	3.02	297.48	1.83	CTNNB1	297.48	1.72	297.48	4.85	TP53_A	294.1	3.24	294.1	2.01	TP53_B	301.77	6.09	301.77	4	TP53_D	306.46	2.29	306.46	19.66	TP53_E	301.77	9.33	301.77	0.06
BRAF	297.79	1.8	297.79	2.87	CTNNB1	297.79	2.7	297.79	4.77	TP53_A	294.41	3.13	294.41	2.46	TP53_B	302.16	6.23	302.16	5	TP53_D	306.85	1.77	306.85	20.59	TP53_E	302.16	9.58	302.16	1.89
BRAF	298.11	0.79	298.11	3.78	CTNNB1	298.11	4.25	298.11	3.07	TP53_A	294.72	3.31	294.72	1.92	TP53_B	302.54	6.83	302.54	6.11	TP53_D	307.24	1.03	307.24	21.68	TP53_E	302.54	8.77	302.54	4.43
BRAF	298.42	0.21	298.42	4.74	CTNNB1	298.42	4.96	298.42	1.01	TP53_A	295.03	4.41	295.03	1.69	TP53_B	302.93	7.36	302.93	6.25	TP53_D	307.63	0.23	307.63	21.99	TP53_E	302.93	7.38	302.93	6.34
BRAF	298.74	0.41	298.74	5.33	CTNNB1	298.74	4.22	298.74	0	TP53_A	295.34	5.99	295.34	1.46	TP53_B	303.31	7.48	303.31	5.97	TP53_D	308.02	0	308.02	21.51	TP53_E	303.31	6.53	303.31	7.2
BRAF	299.05	1.26	299.05	5.49	CTNNB1	299.05	2.95	299.05	0	TP53_A	295.66	7.08	295.66	1.93	TP53_B	303.7	7.6	303.7	6.23	TP53_D	308.41	0	308.41	20.49	TP53_E	303.7	6.63	303.7	7.47
BRAF	299.37	2.5	299.37	5.67	CTNNB1	299.37	2.59	299.37	0	TP53_A	295.97	7.18	295.97	2.75	TP53_B	304.08	6.94	304.08	6.95	TP53_D	308.8	0	308.8	18.94	TP53_E	304.08	6.53	304.08	7.99
BRAF	299.68	3.64	299.68	6.02	CTNNB1	299.68	3.03	299.68	0.23	TP53_A	296.28	6.59	296.28	3.12	TP53_B	304.47	5.17	304.47	7.7	TP53_D	309.19	0	309.19	17.03	TP53_E	304.47	5.66	304.47	8.97
BRAF	300	3.91	300	6.47	CTNNB1	300	2.6	300	0.97	TP53_A	296.59	5.61	296.59	3.03	TP53_B	304.85	3.47	304.85	8.59	TP53_D	309.57	0	309.57	15.56	TP53_E	304.85	5.23	304.85	9.54
BRAF	301	3.38	301	6.87	CTNNB1	301	0.94	301	1.65	TP53_A	296.9	4.46	296.9	3	TP53_B	305.24	3.17	305.24	10.11	TP53_D	309.96	0	309.96	15.1	TP53_E	305.24	5.94	305.24	8.96
BRAF	301.38	3.09	301.38	6.9	CTNNB1	301.38	0	301.38	1.68	TP53_A	297.21	3.51	297.21	3.18	TP53_B	305.62	3.64	305.62	12.28	TP53_D	310.35	0	310.35	14.75	TP53_E	305.62	6.37	305.62	7.67
BRAF	301.76	3.22	301.76	6.57	CTNNB1	301.76	0.9	301.76	1.64	TP53_A	297.52	3.13	297.52	2.98	TP53_B	306.01	3.74	306.01	14.22	TP53_D	310.74	0	310.74	13.2	TP53_E	306.01	5.4	306.01	6.8
BRAF	302.14	2.75	302.14	6.4	CTNNB1	302.14	3.79	302.14	2.14	TP53_A	297.83	3.54	297.83	1.85	TP53_B	306.39	4.05	306.39	14.86	TP53_D	311.13	0	311.13	11.03	TP53_E	306.39	4.08	306.39	7.12
BRAF	302.52	1.32	302.52	6.27	CTNNB1	302.52	6.74	302.52	2.54	TP53_A	298.14	4.67	298.14	0.55	TP53_B	306.78	5.25	306.78	14.22	TP53_D	311.52	0	311.52	9.87	TP53_E	306.78	3.72	306.78	8.45
BRAF	302.9	0.01	302.9	5.23	CTNNB1	302.9	8.01	302.9	2.22	TP53_A	298.45	6.31	298.45	0.68	TP53_B	307.16	6.37	307.16	13.25	TP53_D	311.91	0	311.91	9.84	TP53_E	307.16	3.79	307.16	9.96
BRAF	303.28	0	303.28	3.83	CTNNB1	303.28	7.46	303.28	1.62	TP53_A	298.76	7.26	298.76	2.32	TP53_B	307.55	6.39	307.55	12.52	TP53_D	312.3	0	312.3	9.88	TP53_E	307.55	3.5	307.55	10.81
BRAF	303.67	0.49	303.67	3.77	CTNNB1	303.67	6.18	303.67	1.55	TP53_A	299.07	8.21	299.07	3.26	TP53_B	307.93	5.24	307.93	11.93	TP53_D	312.69	0.68	312.69	9.8	TP53_E	307.93	3.24	307.93	10.77
BRAF	304.05	0.97	304.05	3.72	CTNNB1	304.05	4.95	304.05	2.2	TP53_A	299.38	9.39	299.38	4.2	TP53_B	308.32	3.27	308.32	11.42	TP53_D	313.08	1.74	313.08	9.83	TP53_E	308.32	3.23	308.32	9.97
BRAF	304.43	1.79	304.43	4.54	CTNNB1	304.43	4.18	304.43	2.77	TP53_A	299.69	8.86	299.69	5.05	TP53_B	308.7	1.32	308.7	11.2	TP53_D	313.47	2.26	313.47	9.22	TP53_E	308.7	3.21	308.7	8.51
BRAF	304.81	1.96	304.81	4.48	CTNNB1	304.81	4.05	304.81	2.63	TP53_A	300	7.01	300	4.73	TP53_B	309.09	0.57	309.09	11.76	TP53_D	313.86	2	313.86	7.54	TP53_E	309.09	3.15	309.09	6.84
BRAF	305.19	1.6	305.19	3.43	CTNNB1	305.19	4.08	305.19	2.65	TP53_A	301	4.92	301	4.05	TP53_B	309.47	1.13	309.47	13.28	TP53_D	314.25	1.44	314.25	6.21	TP53_E	309.47	3.7	309.47	6.02
BRAF	305.57	0.95	305.57	2.93	CTNNB1	305.57	4.06	305.57	2.67	TP53_A	301.36	3.33	301.36	3.45	TP53_B	309.86	2.02	309.86	14.75	TP53_D	314.64	1.15	314.64	5.94	TP53_E	309.86	4.96	309.86	6.67
BRAF	305.95	0.55	305.95	3.46	CTNNB1	305.95	4.62	305.95	3.62	TP53_A	301.73	2.67	301.73	2.68	TP53_B	310.25	3.11	310.25	14.84	TP53_D	315.03	1.23	315.03	5.25	TP53_E	310.25	5.38	310.25	8
BRAF	306.33	0.94	306.33	3.75	CTNNB1	306.33	5.77	306.33	4.05	TP53_A	302.09	2.81	302.09	1.94	TP53_B	310.63	4.7	310.63	14.3	TP53_D	315.42	1.5	315.42	3.73	TP53_E	310.63	4.3	310.63	8.47
BRAF	306.71	1.93	306.71	3.24	CTNNB1	306.71	6.8	306.71	2.98	TP53_A	302.46	2.96	302.46	1.93	TP53_B	311.02	6.09	311.02	13.75	TP53_D	315.81	1.83	315.81	3.1	TP53_E	311.02	3.4	311.02	7.81
BRAF	307.09	2.69	307.09	3	CTNNB1	307.09	7.28	307.09	1.86	TP53_A	302.82	2.36	302.82	2.79	TP53_B	311.4	6.21	311.4	12.68	TP53_D	316.2	2.13	316.2	3.91	TP53_E	311.4	4.07	311.4	6.91
BRAF	307.47	3.15	307.47	3.82	CTNNB1	307.47	6.94	307.47	1.87	TP53_A	303.18	1.25	303.18	3.49	TP53_B	311.79	4.9	311.79	11.72	TP53_D	316.59	2.46	316.59	4.65	TP53_E	311.79	5.55	311.79	5.77
BRAF	307.85	3.85	307.85	4.85	CTNNB1	307.85	6.41	307.85	2.38	TP53_A	303.55	0.84	303.55	3.24	TP53_B	312.17	2.91	312.17	10.35	TP53_D	316.98	2.84	316.98	4.11	TP53_E	312.17	6.46	312.17	4.1
BRAF	308.23	4.25	308.23	4.89	CTNNB1	308.23	5.88	308.23	2.75	TP53_A	303.91	1.48	303.91	2.9	TP53_B	312.56	1.34	312.56	9.2	TP53_D	317.37	2.84	317.37	2.73	TP53_E	312.56	6.42	312.56	3
BRAF	308.62	3.39	308.62	4.2	CTNNB1	308.62	4.75	308.62	2.95	TP53_A	304.28	1.97	304.28	3.21	TP53_B	312.94	0.84	312.94	9.24	TP53_D	317.76	2.47	317.76	1.7	TP53_E	312.94	5.61	312.94	3.58
BRAF	309	2.3	309	3.88	CTNNB1	309	3.79	309	2.93	TP53_A	304.64	1.76	304.64	3.53	TP53_B	313.33	1.14	313.33	10.03	TP53_D	318.15	2.21	318.15	1.73	TP53_E	313.33	4.31	313.33	5.53
BRAF	309.38	2.55	309.38	4.23	CTNNB1	309.38	2.75	309.38	2.56	TP53_A	305	1.7	305	4.51	TP53_B	313.71	1.71	313.71	10.19	TP53_D	318.54	1.88	318.54	2.66	TP53_E	313.71	3.44	313.71	7.52
BRAF	309.76	3.58	309.76	4.86	CTNNB1	309.76	1.86	309.76	1.65	TP53_A	305.37	1.66	305.37	5.18	TP53_B	314.1	2.25	314.1	9.17	TP53_D	318.93	1.53	318.93	3.57	TP53_E	314.1	3.56	314.1	7.82
BRAF	310.14	3.9	310.14	5.45	CTNNB1	310.14	1.57	310.14	0.43	TP53_A	305.73	0.79	305.73	5.7	TP53_B	314.48	2.36	314.48	7.69	TP53_D	319.32	2.01	319.32	2.03	TP53_E	314.48	4	314.48	5.99
BRAF	310.52	3.46	310.52	5.67	CTNNB1	310.52	2	310.52	0	TP53_A	306.1	0.4	306.1	5.59	TP53_B	314.87	2.19	314.87	6.52	TP53_D	319.71	3.16	319.71	1.15	TP53_E	314.87	4.26	314.87	4.24
BRAF	310.9	3.47	310.9	5.06	CTNNB1	310.9	2.63	310.9	1.02	TP53_A	306.46	0	306.46	4.55	TP53_B	315.25	2.5	315.25	5.52	TP53_D	320.1	3.46	320.1	1.3	TP53_E	315.25	4.87	315.25	4.7
BRAF	311.28	4.52	311.28	3.77	CTNNB1	311.28	2.93	311.28	3.29	TP53_A	306.82	0	306.82	3.86	TP53_B	315.64	3.1	315.64	4.43	TP53_D	320.49	2.38	320.49	1.63	TP53_E	315.64	5.67	315.64	6.32
BRAF	311.66	5.53	311.66	3.32	CTNNB1	311.66	2.92	311.66	5.81	TP53_A	307.19	0	307.19	4.81	TP53_B	316.02	2.76	316.02	3.93	TP53_D	320.88	0.89	320.88	1.41	TP53_E	316.02	5.67	316.02	6.56
BRAF	312.04	4.99	312.04	4.6	CTNNB1	312.04	2.91	312.04	7.26	TP53_A	307.55	0	307.55	6.82	TP53_B	316.41	1.11	316.41	4.76	TP53_D	321.27	0	321.27	0.84	TP53_E	316.41	4.9	316.41	4.69
BRAF	312.42	3.12	312.42	6.03	CTNNB1	312.42	3.12	312.42	6.56	TP53_A	307.92	0	307.92	8.4	TP53_B	316.79	0	316.79	6.2	TP53_D	321.66	0.02	321.66	0.48	TP53_E	316.79	4.24	316.79	2.34
BRAF	312.8	1.76	312.8	5.72	CTNNB1	312.8	3.43	312.8	4.04	TP53_A	308.28	0	308.28	8.54	TP53_B	317.18	1.24	317.18	6.54	TP53_D	322.05	0.68	322.05	0.56	TP53_E	317.18	3.79	317.18	1.27
BRAF	313.18	2.11	313.18	4.04	CTNNB1	313.18	3.07	313.18	1.68	TP53_A	308.64	0	308.64	8.04	TP53_B	317.56	3.85	317.56	4.86	TP53_D	322.44	1.48	322.44	0.77	TP53_E	317.56	2.96	317.56	1.54
BRAF	313.57	3.34	313.57	3.03	CTNNB1	313.57	2.05	313.57	1.66	TP53_A	309.01	0	309.01	7.54	TP53_B	317.95	5.26	317.95	2	TP53_D	322.83	2.08	322.83	0.69	TP53_E	317.95	1.68	317.95	2.27
BRAF	313.95	3.92	313.95	3.88	CTNNB1	313.95	1.82	313.95	3.62	TP53_A	309.37	0	309.37	6.93	TP53_B	318.33	4.75	318.33	0	TP53_D	323.22	1.96	323.22	0	TP53_E	318.33	0.62	318.33	3.12
BRAF	314.33	3.58	314.33	5.39	CTNNB1	314.33	2.73	314.33	5.42	TP53_A	309.74	0	309.74	7.67	TP53_B	318.72	3.58	318.72	0.17	TP53_D	323.61	1.17	323.61	0	TP53_E	318.72	0.46	318.72	4.45
BRAF	314.71	3.26	314.71	5.77	CTNNB1	314.71	3.22	314.71	6.1	TP53_A	310.1	0.91	310.1	8.58	TP53_B	319.11	2.86	319.11	1.86	TP53_D	324	0.83	324	0	TP53_E	319.11	1.16	319.11	6.37
BRAF	315.09	3.57	315.09	5.22	CTNNB1	315.09	2.85	315.09	6.97	TP53_A	310.46	2.34	310.46	8.19	TP53_B	319.49	2.41	319.49	3.45	TP53_D	324.39	1.69	324.39	0	TP53_E	319.49	2.08	319.49	7.61
BRAF	315.47	4.06	315.47	5.06	CTNNB1	315.47	2.87	315.47	8.71	TP53_A	310.83	3.27	310.83	7.37	TP53_B	319.88	1.79	319.88	4.16	TP53_D	324.78	3.38	324.78	1.42	TP53_E	319.88	2.81	319.88	6.63
BRAF	315.85	3.86	315.85	5.22	CTNNB1	315.85	3.64	315.85	9.91	TP53_A	311.19	3.44	311.19	7.73	TP53_B	320.26	1.29	320.26	4.34	TP53_D	325.17	5.12	325.17	2.31	TP53_E	320.26	3.05	320.26	4.54
BRAF	316.23	3.03	316.23	5.38	CTNNB1	316.23	4.2	316.23	9.67	TP53_A	311.56	3.39	311.56	8.99	TP53_B	320.65	1.29	320.65	4.01	TP53_D	325.56	6.3	325.56	2.34	TP53_E	320.65	2.72	320.65	3.89
BRAF	316.61	2.36	316.61	4.91	CTNNB1	316.61	4.26	316.61	9.16	TP53_A	311.92	3.67	311.92	10.02	TP53_B	321.03	2.02	321.03	3.06	TP53_D	325.94	6.6	325.94	1.62	TP53_E	321.03	2.47	321.03	4.23
BRAF	316.99	1.91	316.99	3.31	CTNNB1	316.99	4.82	316.99	9.67	TP53_A	312.28	3.97	312.28	10.58	TP53_B	321.42	3.3	321.42	2.43	TP53_D	326.33	5.74	326.33	0.45	TP53_E	321.42	2.95	321.42	3.31
BRAF	317.37	1.48	317.37	2.41	CTNNB1	317.37	6.2	317.37	10.99	TP53_A	312.65	3.64	312.65	10.9	TP53_B	321.8	4.1	321.8	2.89	TP53_D	326.72	3.87	326.72	0	TP53_E	321.8	3.85	321.8	1.46
BRAF	317.75	1.99	317.75	3.83	CTNNB1	317.75	7.26	317.75	11.89	TP53_A	313.01	3.31	313.01	10.67	TP53_B	322.19	3.88	322.19	3.76	TP53_D	327.11	2.17	327.11	0.86	TP53_E	322.19	4.35	322.19	0.41
BRAF	318.13	4.03	318.13	6.29	CTNNB1	318.13	7.15	318.13	11.51	TP53_A	313.37	1.56	313.37	10.1	TP53_B	322.57	3.46	322.57	3.87	TP53_D	327.5	1.85	327.5	2.21	TP53_E	322.57	3.99	322.57	0.13
BRAF	318.52	5.04	318.52	7.44	CTNNB1	318.52	6.53	318.52	10.5	TP53_A	313.74	0	313.74	9.52	TP53_B	322.96	3.36	322.96	3.02	TP53_D	327.89	2.82	327.89	2.57	TP53_E	322.96	3.12	322.96	0.05
BRAF	318.9	6.05	318.9	6.9	CTNNB1	318.9	6.23	318.9	10.01	TP53_A	314.1	0	314.1	7.89	TP53_B	323.34	3.22	323.34	2.13	TP53_D	328.28	3.95	328.28	1.92	TP53_E	323.34	2.59	323.34	0.9
BRAF	319.28	6.61	319.28	5.67	CTNNB1	319.28	5.72	319.28	9.77	TP53_A	314.47	1.44	314.47	6.78	TP53_B	323.73	2.89	323.73	2.13	TP53_D	328.67	4.3	328.67	0.99	TP53_E	323.73	2.74	323.73	2.94
BRAF	319.66	6.22	319.66	4.13	CTNNB1	319.66	4.34	319.66	9.09	TP53_A	314.83	3.12	314.83	6.29	TP53_B	324.11	2.63	324.11	2.89	TP53_D	329.06	4.01	329.06	0.79	TP53_E	324.11	3.08	324.11	4.52
BRAF	320.04	5.63	320.04	2.75	CTNNB1	320.04	3.02	320.04	8.78	TP53_A	315.19	4.65	315.19	6.15	TP53_B	324.5	2.67	324.5	3.8	TP53_D	329.45	3.42	329.45	2.12	TP53_E	324.5	3.03	324.5	4.57
BRAF	320.42	4.84	320.42	2.91	CTNNB1	320.42	3.21	320.42	9.84	TP53_A	315.56	5.89	315.56	6.76	TP53_B	324.88	2.97	324.88	4.61	TP53_D	329.84	2.5	329.84	4.16	TP53_E	324.88	2.62	324.88	4.25
BRAF	320.8	4.07	320.8	4.95	CTNNB1	320.8	4.65	320.8	11.33	TP53_A	315.92	6.07	315.92	7.93	TP53_B	325.27	3.19	325.27	5.15	TP53_D	330.23	1.74	330.23	5.3	TP53_E	325.27	1.94	325.27	4.9
BRAF	321.18	3.72	321.18	6.99	CTNNB1	321.18	5.97	321.18	11.56	TP53_A	316.29	5.45	316.29	8.81	TP53_B	325.65	3.31	325.65	5.31	TP53_D	330.62	1.73	330.62	5.41	TP53_E	325.65	0.93	325.65	5.99
BRAF	321.56	3.56	321.56	7.06	CTNNB1	321.56	6.52	321.56	10.22	TP53_A	316.65	5.07	316.65	9.2	TP53_B	326.04	3.9	326.04	5.28	TP53_D	331.01	2.29	331.01	5.26	TP53_E	326.04	0	326.04	6.18
BRAF	321.94	3.25	321.94	5.16	CTNNB1	321.94	6.77	321.94	8.48	TP53_A	317.01	4.76	317.01	8.91	TP53_B	326.42	4.63	326.42	5.03	TP53_D	331.4	3.08	331.4	4.98	TP53_E	326.42	0	326.42	5.52
BRAF	322.32	2.72	322.32	3.06	CTNNB1	322.32	7.07	322.32	7.43	TP53_A	317.38	3.66	317.38	6.99	TP53_B	326.81	4.17	326.81	4.54	TP53_D	331.79	3.55	331.79	4.44	TP53_E	326.81	1.3	326.81	5.19
BRAF	322.7	2.05	322.7	2.77	CTNNB1	322.7	7.37	322.7	7.09	TP53_A	317.74	2.27	317.74	3.71	TP53_B	327.19	2.69	327.19	4.32	TP53_D	332.18	2.85	332.18	3.91	TP53_E	327.19	2.69	327.19	5.84
BRAF	323.08	1.37	323.08	4.64	CTNNB1	323.08	8.56	323.08	7.13	TP53_A	318.11	1.79	318.11	2.41	TP53_B	327.58	2.58	327.58	4.83	TP53_D	332.57	1.15	332.57	4	TP53_E	327.58	2.54	327.58	6.82
BRAF	323.47	0.71	323.47	6.63	CTNNB1	323.47	9.69	323.47	7.54	TP53_A	318.47	1.93	318.47	1.12	TP53_B	327.96	4.85	327.96	5.81	TP53_D	332.96	0	332.96	4.91	TP53_E	327.96	1.08	327.96	6.79
BRAF	323.85	0.14	323.85	6.62	CTNNB1	323.85	9.43	323.85	8.35	TP53_A	318.83	1.52	318.83	0.54	TP53_B	328.35	7.44	328.35	6.67	TP53_D	333.35	0.53	333.35	5.93	TP53_E	328.35	0.23	328.35	5.33
BRAF	324.23	0	324.23	5.04	CTNNB1	324.23	7.57	324.23	9.02	TP53_A	319.2	0.86	319.2	1.28	TP53_B	328.74	8.31	328.74	7.15	TP53_D	333.74	2.37	333.74	6.37	TP53_E	328.74	0.63	328.74	3.79
BRAF	324.61	0	324.61	3.81	CTNNB1	324.61	5.56	324.61	9.01	TP53_A	319.56	0.82	319.56	2.11	TP53_B	329.12	7.53	329.12	7.21	TP53_D	334.13	3.99	334.13	6.71	TP53_E	329.12	1.12	329.12	3.33
BRAF	324.99	0	324.99	3.68	CTNNB1	324.99	4.5	324.99	8.68	TP53_A	319.93	0.77	319.93	2.62	TP53_B	329.51	6.5	329.51	6.5	TP53_D	334.52	4.12	334.52	7.59	TP53_E	329.51	1.17	329.51	3.23
BRAF	325.37	0.79	325.37	3.89	CTNNB1	325.37	4.02	325.37	8.78	TP53_A	320.29	0.74	320.29	2.77	TP53_B	329.89	6.3	329.89	4.74	TP53_D	334.91	2.94	334.91	8.58	TP53_E	329.89	1.39	329.89	2.35
BRAF	325.75	1.63	325.75	3.72	CTNNB1	325.75	3.36	325.75	8.87	TP53_A	320.65	0.31	320.65	2.46	TP53_B	330.28	6.66	330.28	2.8	TP53_D	335.3	1.63	335.3	8.96	TP53_E	330.28	1.28	330.28	0.79
BRAF	326.13	2.39	326.13	3.5	CTNNB1	326.13	2.61	326.13	9.57	TP53_A	321.02	0	321.02	2.21	TP53_B	330.66	6.73	330.66	1.92	TP53_D	335.69	1.16	335.69	8.48	TP53_E	330.66	0	330.66	0
BRAF	326.51	2.52	326.51	4.04	CTNNB1	326.51	2.7	326.51	9.75	TP53_A	321.38	0	321.38	2.74	TP53_B	331.05	6.4	331.05	1.85	TP53_D	336.08	3.5	336.08	7.16	TP53_E	331.05	0	331.05	1.26
BRAF	326.89	1.96	326.89	5.09	CTNNB1	326.89	3.99	326.89	8.95	TP53_A	321.75	0.18	321.75	3.87	TP53_B	331.43	6.09	331.43	1.56	TP53_D	336.47	4.45	336.47	5.66	TP53_E	331.43	0	331.43	3.84
BRAF	327.27	1.14	327.27	5.21	CTNNB1	327.27	5.58	327.27	7.89	TP53_A	322.11	0.79	322.11	4.78	TP53_B	331.82	5.88	331.82	1.58	TP53_D	336.86	3.79	336.86	5.46	TP53_E	331.82	1.02	331.82	5.41
BRAF	327.65	0.4	327.65	3.62	CTNNB1	327.65	6.32	327.65	7.22	TP53_A	322.47	1.91	322.47	4.8	TP53_B	332.2	5.6	332.2	2.87	TP53_D	337.25	1.99	337.25	7.07	TP53_E	332.2	2.03	332.2	5.03
BRAF	328.03	0	328.03	2.48	CTNNB1	328.03	6.14	328.03	6.99	TP53_A	322.84	3.07	322.84	4.82	TP53_B	332.59	5.52	332.59	4.46	TP53_D	337.64	0.64	337.64	9.47	TP53_E	332.59	3.46	332.59	4.25
BRAF	328.42	0.13	328.42	1.35	CTNNB1	328.42	5.57	328.42	7.23	TP53_A	323.2	3.85	323.2	3.83	TP53_B	332.97	6.09	332.97	5.08	TP53_D	338.03	0.51	338.03	11.74	TP53_E	332.97	2.85	332.97	4.52
BRAF	328.8	0.69	328.8	0.18	CTNNB1	328.8	4.96	328.8	8.14	TP53_A	323.57	4.12	323.57	2.53	TP53_B	333.36	6.7	333.36	4.82	TP53_D	338.42	0.89	338.42	13.04	TP53_E	333.36	1.38	333.36	4.79
BRAF	329.18	1.21	329.18	0.92	CTNNB1	329.18	4.8	329.18	9.84	TP53_A	323.93	4.06	323.93	2.34	TP53_B	333.74	6.44	333.74	4.02	TP53_D	338.81	1.26	338.81	12.18	TP53_E	333.74	1.26	333.74	6.36
BRAF	329.56	1.47	329.56	2.46	CTNNB1	329.56	5.07	329.56	11.42	TP53_A	324.29	3.86	324.29	3.47	TP53_B	334.13	5.81	334.13	2.98	TP53_D	339.2	1.77	339.2	9.55	TP53_E	334.13	2.51	334.13	7.31
BRAF	329.94	1.64	329.94	2.97	CTNNB1	329.94	4.33	329.94	11.5	TP53_A	324.66	3.25	324.66	4.53	TP53_B	334.51	5.75	334.51	2.55	TP53_D	339.59	2.07	339.59	7.1	TP53_E	334.51	3.21	334.51	6.61
BRAF	330.32	1.91	330.32	2	CTNNB1	330.32	2.17	330.32	10.04	TP53_A	325.02	1.94	325.02	5.17	TP53_B	334.9	6.01	334.9	3.17	TP53_D	339.98	1.88	339.98	5.93	TP53_E	334.9	2.98	334.9	4.93
BRAF	330.7	2.41	330.7	0.91	CTNNB1	330.7	0.43	330.7	8.52	TP53_A	325.39	0.88	325.39	6.37	TP53_B	335.28	6.03	335.28	4.01	TP53_D	340.37	1.7	340.37	5.59	TP53_E	335.28	3.28	335.28	3.66
BRAF	331.08	3.08	331.08	0.92	CTNNB1	331.08	0	331.08	8.11	TP53_A	325.75	1.18	325.75	7.65	TP53_B	335.67	5.79	335.67	4.33	TP53_D	340.76	1.73	340.76	5.14	TP53_E	335.67	4.2	335.67	3.16
BRAF	331.46	3.18	331.46	2.08	CTNNB1	331.46	0.36	331.46	8.66	TP53_A	326.11	1.91	326.11	7.25	TP53_B	336.05	5.55	336.05	4.51	TP53_D	341.15	1.7	341.15	4.18	TP53_E	336.05	4.11	336.05	3.05
BRAF	331.84	2.05	331.84	3.84	CTNNB1	331.84	1.6	331.84	9.28	TP53_A	326.48	2.63	326.48	5.19	TP53_B	336.44	5.6	336.44	4.68	TP53_D	341.54	1.73	341.54	3.29	TP53_E	336.44	2.58	336.44	3.07
BRAF	332.22	0.71	332.22	5.43	CTNNB1	332.22	3.31	332.22	9.69	TP53_A	326.84	3.83	326.84	3.03	TP53_B	336.82	6.05	336.82	5.51	TP53_D	341.93	2.01	341.93	2.9	TP53_E	336.82	1.18	336.82	3.21
BRAF	332.6	0.62	332.6	5.93	CTNNB1	332.6	4.08	332.6	10.15	TP53_A	327.21	3.37	327.21	2.26	TP53_B	337.21	6.87	337.21	6.34	TP53_D	342.31	2.24	342.31	2.22	TP53_E	337.21	0.88	337.21	3.61
BRAF	332.98	1.84	332.98	4.96	CTNNB1	332.98	3.23	332.98	11.15	TP53_A	327.57	1.38	327.57	1.48	TP53_B	337.6	8.18	337.6	7.1	TP53_D	342.7	2.03	342.7	1.02	TP53_E	337.6	1.2	337.6	3.92
BRAF	333.37	2.81	333.37	3.28	CTNNB1	333.37	1.52	333.37	12.65	TP53_A	327.93	0	327.93	0.42	TP53_B	337.98	9.72	337.98	8.03	TP53_D	343.09	1.38	343.09	0.57	TP53_E	337.98	1.98	337.98	3.4
BRAF	333.75	3.78	333.75	2.42	CTNNB1	333.75	0.52	333.75	13.83	TP53_A	328.3	0.87	328.3	0.12	TP53_B	338.37	10.47	338.37	8.45	TP53_D	343.48	0.7	343.48	1.21	TP53_E	338.37	3.26	338.37	2.41
BRAF	334.13	5.36	334.13	3.34	CTNNB1	334.13	1.06	334.13	13.8	TP53_A	328.66	3.08	328.66	0.71	TP53_B	338.75	10	338.75	7.32	TP53_D	343.87	0.59	343.87	1.67	TP53_E	338.75	4.06	338.75	1.93
BRAF	334.51	4.9	334.51	5.53	CTNNB1	334.51	1.96	334.51	12.56	TP53_A	329.03	4.79	329.03	1.51	TP53_B	339.14	9.32	339.14	5.11	TP53_D	344.26	1.16	344.26	1.35	TP53_E	339.14	3.66	339.14	2.07
BRAF	334.89	2.8	334.89	7.28	CTNNB1	334.89	1.74	334.89	11.42	TP53_A	329.39	5.31	329.39	1.63	TP53_B	339.52	9.64	339.52	3.37	TP53_D	344.65	1.9	344.65	0.89	TP53_E	339.52	2.42	339.52	2.45
BRAF	335.27	1.72	335.27	7.06	CTNNB1	335.27	0.95	335.27	11.58	TP53_A	329.75	4.66	329.75	0.86	TP53_B	339.91	10.62	339.91	2.8	TP53_D	345.04	2.24	345.04	0.93	TP53_E	339.91	1.16	339.91	2.94
BRAF	335.65	2.56	335.65	4.9	CTNNB1	335.65	1.08	335.65	12.35	TP53_A	330.12	3.04	330.12	0	TP53_B	340.29	11.02	340.29	3.23	TP53_D	345.43	2.06	345.43	1.76	TP53_E	340.29	0.74	340.29	3.51
BRAF	336.03	3.44	336.03	2.27	CTNNB1	336.03	2.31	336.03	12.12	TP53_A	330.48	1.35	330.48	0	TP53_B	340.68	10.44	340.68	4.25	TP53_D	345.82	2.02	345.82	3.01	TP53_E	340.68	1.24	340.68	4.09
BRAF	336.41	3.08	336.41	0.57	CTNNB1	336.41	3.41	336.41	10.76	TP53_A	330.85	0.38	330.85	1.41	TP53_B	341.06	9.21	341.06	4.95	TP53_D	346.21	2.39	346.21	3.92	TP53_E	341.06	1.74	341.06	4.39
BRAF	336.79	2.11	336.79	0.13	CTNNB1	336.79	3.53	336.79	9.72	TP53_A	331.21	0	331.21	3.37	TP53_B	341.45	7.71	341.45	4.72	TP53_D	346.6	2.4	346.6	4.37	TP53_E	341.45	1.81	341.45	4.13
BRAF	337.17	1.35	337.17	0.65	CTNNB1	337.17	3.65	337.17	9.92	TP53_A	331.57	0.12	331.57	4.87	TP53_B	341.83	6.76	341.83	4.5	TP53_D	346.99	2.45	346.99	4.86	TP53_E	341.83	1.65	341.83	3.62
BRAF	337.55	0.91	337.55	1.76	CTNNB1	337.55	3.76	337.55	10.97	TP53_A	331.94	1.27	331.94	5.08	TP53_B	342.22	6.83	342.22	5.49	TP53_D	347.38	4.07	347.38	4.95	TP53_E	342.22	1.18	342.22	3.5
BRAF	337.93	0.55	337.93	3.1	CTNNB1	337.93	4.31	337.93	12.12	TP53_A	332.3	3.09	332.3	5.28	TP53_B	342.6	7.11	342.6	7.16	TP53_D	347.77	6.22	347.77	3.55	TP53_E	342.6	0.42	342.6	4.08
BRAF	338.32	0.13	338.32	4.17	CTNNB1	338.32	4.59	338.32	13.08	TP53_A	332.67	3.69	332.67	4.92	TP53_B	342.99	6.69	342.99	7.5	TP53_D	348.16	6.15	348.16	1.14	TP53_E	342.99	0	342.99	4.92
BRAF	338.7	0.02	338.7	4.33	CTNNB1	338.7	4.26	338.7	13.65	TP53_A	333.03	4.3	333.03	5.2	TP53_B	343.37	6.05	343.37	5.71	TP53_D	348.55	4.03	348.55	0	TP53_E	343.37	0	343.37	4.95
BRAF	339.08	0.65	339.08	3.24	CTNNB1	339.08	4.02	339.08	13.42	TP53_A	333.39	4.38	333.39	6.42	TP53_B	343.76	6.12	343.76	3.51	TP53_D	348.94	2.4	348.94	1.18	TP53_E	343.76	0	343.76	3.62
BRAF	339.46	1.91	339.46	1.94	CTNNB1	339.46	3.96	339.46	12.32	TP53_A	333.76	3.8	333.76	6.62	TP53_B	344.14	6.48	344.14	2.82	TP53_D	349.33	2.19	349.33	3.13	TP53_E	344.14	0	344.14	1.46
BRAF	339.84	3.51	339.84	2.02	CTNNB1	339.84	3.84	339.84	11.1	TP53_A	334.12	2.74	334.12	4.75	TP53_B	344.53	6.23	344.53	3.59	TP53_D	349.72	2.57	349.72	4.13	TP53_E	344.53	0	344.53	0
BRAF	340.22	4.74	340.22	2.61	CTNNB1	340.22	3.86	340.22	10.16	TP53_A	334.49	1.36	334.49	2.31	TP53_B	344.91	5.39	344.91	5.01	TP53_D	350.11	2.69	350.11	4.52	TP53_E	344.91	0	344.91	0.77
BRAF	340.6	4.54	340.6	3.2	CTNNB1	340.6	3.7	340.6	8.83	TP53_A	334.85	0.44	334.85	1	TP53_B	345.3	4.68	345.3	6.55	TP53_D	350.5	2.18	350.5	5.27	TP53_E	345.3	0	345.3	3.98
BRAF	340.98	2.75	340.98	3.88	CTNNB1	340.98	2.62	340.98	6.73	TP53_A	335.21	0.64	335.21	1.06	TP53_B	345.68	4.87	345.68	7.61	TP53_D	350.89	1.66	350.89	6.08	TP53_E	345.68	0	345.68	7.19
BRAF	341.36	0.73	341.36	3.9	CTNNB1	341.36	1.08	341.36	4.98	TP53_A	335.58	1.76	335.58	1.92	TP53_B	346.07	5.75	346.07	7.86	TP53_D	351.28	1.95	351.28	6.13	TP53_E	346.07	0	346.07	7.6
BRAF	341.74	0.29	341.74	3.99	CTNNB1	341.74	0.34	341.74	4.54	TP53_A	335.94	3.34	335.94	3.07	TP53_B	346.46	5.87	346.46	7.64	TP53_D	351.67	2.5	351.67	5.58	TP53_E	346.46	0	346.46	5.39
BRAF	342.12	1.76	342.12	3.85	CTNNB1	342.12	0.74	342.12	5.01	TP53_A	336.31	4.8	336.31	3.71	TP53_B	346.84	4.72	346.84	6.93	TP53_D	352.06	2.45	352.06	4.51	TP53_E	346.84	0	346.84	3.29
BRAF	342.5	3.12	342.5	3.16	CTNNB1	342.5	1.27	342.5	5.8	TP53_A	336.67	5.29	336.67	4.34	TP53_B	347.23	3.5	347.23	5.58	TP53_D	352.45	2.36	352.45	2.63	TP53_E	347.23	0	347.23	2.73
BRAF	342.88	2.55	342.88	2.66	CTNNB1	342.88	1.2	342.88	6.74	TP53_A	337.03	4.69	337.03	5.49	TP53_B	347.61	2.93	347.61	4.48	TP53_D	352.84	3.15	352.84	0.87	TP53_E	347.61	0	347.61	2.77
BRAF	343.27	1.08	343.27	2.92	CTNNB1	343.27	1.24	343.27	7.52	TP53_A	337.4	3.92	337.4	6.15	TP53_B	348	2.54	348	4.6	TP53_D	353.23	4.3	353.23	0.82	TP53_E	348	0	348	2.87
BRAF	343.65	0.6	343.65	2.91	CTNNB1	343.65	2.19	343.65	7.52	TP53_A	337.76	3.57	337.76	5.95	TP53_B	348.38	2.15	348.38	5.25	TP53_D	353.62	4.65	353.62	2.32	TP53_E	348.38	0.61	348.38	3.75
BRAF	344.03	1.08	344.03	1.61	CTNNB1	344.03	3.73	344.03	6.19	TP53_A	338.12	3.54	338.12	4.96	TP53_B	348.77	0.78	348.77	5.07	TP53_D	354.01	4.08	354.01	4.02	TP53_E	348.77	2.03	348.77	5.23
BRAF	344.41	1.63	344.41	0.21	CTNNB1	344.41	4.76	344.41	4.14	TP53_A	338.49	4.02	338.49	3.87	TP53_B	349.15	0	349.15	3.72	TP53_D	354.4	3.2	354.4	5.17	TP53_E	349.15	2.45	349.15	5.89
BRAF	344.79	1.86	344.79	0.6	CTNNB1	344.79	4.38	344.79	2.87	TP53_A	338.85	4.95	338.85	3.26	TP53_B	349.54	0.58	349.54	2.18	TP53_D	354.79	2.49	354.79	5.58	TP53_E	349.54	2.07	349.54	4.96
BRAF	345.17	1.94	345.17	2	CTNNB1	345.17	3.27	345.17	2.91	TP53_A	339.22	5.44	339.22	3.05	TP53_B	349.92	1.34	349.92	1.99	TP53_D	355.18	2.53	355.18	5.17	TP53_E	349.92	1.99	349.92	3.05
BRAF	345.55	2.38	345.55	2.3	CTNNB1	345.55	2.81	345.55	3.85	TP53_A	339.58	5.29	339.58	2.71	TP53_B	350.31	1.07	350.31	3.21	TP53_D	355.57	3.17	355.57	4.35	TP53_E	350.31	2.11	350.31	1.46
BRAF	345.93	3.29	345.93	1.77	CTNNB1	345.93	2.83	345.93	4.6	TP53_A	339.94	5.14	339.94	1.87	TP53_B	350.69	0.78	350.69	4.52	TP53_D	355.96	3.01	355.96	3.92	TP53_E	350.69	2.17	350.69	1.12
BRAF	346.31	3.96	346.31	1.97	CTNNB1	346.31	2.53	346.31	5.35	TP53_A	340.31	4.82	340.31	0.9	TP53_B	351.08	1.88	351.08	5.82	TP53_D	356.35	1.68	356.35	4.21	TP53_E	351.08	2.64	351.08	1.99
BRAF	346.69	4.01	346.69	2.78	CTNNB1	346.69	2.31	346.69	7.16	TP53_A	340.67	4.93	340.67	0.41	TP53_B	351.46	3.7	351.46	7.31	TP53_D	356.74	0.76	356.74	4.81	TP53_E	351.46	3.36	351.46	3.21
BRAF	347.07	3.76	347.07	3.38	CTNNB1	347.07	2.66	347.07	8.19	TP53_A	341.04	5.08	341.04	0.43	TP53_B	351.85	4.48	351.85	7.36	TP53_D	357.13	1.18	357.13	5.26	TP53_E	351.85	3.64	351.85	3.49
BRAF	347.45	3.4	347.45	3.87	CTNNB1	347.45	3.05	347.45	7.78	TP53_A	341.4	5.06	341.4	0.44	TP53_B	352.23	3.96	352.23	5.2	TP53_D	357.52	2.13	357.52	5.47	TP53_E	352.23	3.76	352.23	2.26
BRAF	347.83	2.93	347.83	4.33	CTNNB1	347.83	2.69	347.83	6.75	TP53_A	341.76	5.19	341.76	0.66	TP53_B	352.62	3.4	352.62	2.56	TP53_D	357.91	2.89	357.91	5.49	TP53_E	352.62	3.96	352.62	0.91
BRAF	348.22	2.54	348.22	4.15	CTNNB1	348.22	1.7	348.22	6.67	TP53_A	342.13	5.43	342.13	0.79	TP53_B	353	3.21	353	0.84	TP53_D	358.3	3.63	358.3	5.59	TP53_E	353	3.11	353	0.84
BRAF	348.6	2.5	348.6	3.59	CTNNB1	348.6	1.29	348.6	8.93	TP53_A	342.49	5.38	342.49	0.66	TP53_B	353.39	2.59	353.39	0	TP53_D	358.69	4.58	358.69	6.16	TP53_E	353.39	1.03	353.39	1.4
BRAF	348.98	2.45	348.98	3.69	CTNNB1	348.98	2.2	348.98	13.76	TP53_A	342.86	5.54	342.86	0.5	TP53_B	353.77	1.75	353.77	0	TP53_D	359.07	5.14	359.07	6.89	TP53_E	353.77	0	353.77	1.75
BRAF	349.36	2.54	349.36	4.15	CTNNB1	349.36	3.68	349.36	19.08	TP53_A	343.22	6.72	343.22	0.85	TP53_B	354.16	1.52	354.16	0	TP53_D	359.46	4.47	359.46	7.41	TP53_E	354.16	1.65	354.16	2.34
BRAF	349.74	2.19	349.74	4.07	CTNNB1	349.74	4.97	349.74	21.77	TP53_A	343.58	8.04	343.58	1.78	TP53_B	354.54	1.83	354.54	0	TP53_D	359.85	2.86	359.85	8.23	TP53_E	354.54	3.92	354.54	3.17
BRAF	350.12	1.03	350.12	3.84	CTNNB1	350.12	5.76	350.12	21.39	TP53_A	343.95	8.08	343.95	2.49	TP53_B	354.93	2.44	354.93	2.16	TP53_D	360.24	1.67	360.24	9.38	TP53_E	354.93	4.22	354.93	3.4
BRAF	350.5	0	350.5	3.86	CTNNB1	350.5	5.65	350.5	20.73	TP53_A	344.31	7.2	344.31	2.08	TP53_B	355.32	3.31	355.32	3.02	TP53_D	360.63	1.65	360.63	10.12	TP53_E	355.32	3.34	355.32	3.09
BRAF	350.88	0.2	350.88	3.6	CTNNB1	350.88	4.7	350.88	21.95	TP53_A	344.68	6.49	344.68	1.05	TP53_B	355.7	3.38	355.7	3.05	TP53_D	361.02	1.91	361.02	10.43	TP53_E	355.7	2.46	355.7	3.32
BRAF	351.26	1.2	351.26	3.15	CTNNB1	351.26	4.17	351.26	25.07	TP53_A	345.04	5.59	345.04	0.61	TP53_B	356.09	1.79	356.09	3.23	TP53_D	361.41	1.62	361.41	10.67	TP53_E	356.09	0.92	356.09	4.4
BRAF	351.64	1.73	351.64	3.41	CTNNB1	351.64	3.63	351.64	28.8	TP53_A	345.4	3.52	345.4	0.67	TP53_B	356.47	0	356.47	3.51	TP53_D	361.8	1.43	361.8	10.7	TP53_E	356.47	1.27	356.47	5.38
BRAF	352.02	1.75	352.02	4.26	CTNNB1	352.02	2.97	352.02	31.08	TP53_A	345.77	1.05	345.77	0.51	TP53_B	356.86	0.01	356.86	3.2	TP53_D	362.19	2.08	362.19	10.36	TP53_E	356.86	2.66	356.86	5.06
BRAF	352.4	2.07	352.4	4.59	CTNNB1	352.4	2.83	352.4	31.24	TP53_A	346.13	0.72	346.13	0.34	TP53_B	357.24	1.57	357.24	2.22	TP53_D	362.58	3.21	362.58	9.68	TP53_E	357.24	3.35	357.24	3.38
BRAF	352.78	2.73	352.78	4.3	CTNNB1	352.78	3.12	352.78	30.6	TP53_A	346.5	0.39	346.5	0	TP53_B	357.63	2.9	357.63	1.14	TP53_D	362.97	3.97	362.97	8.25	TP53_E	357.63	3.08	357.63	1.74
BRAF	353.17	3.24	353.17	4.02	CTNNB1	353.17	3.28	353.17	29.86	TP53_A	346.86	2.05	346.86	0.48	TP53_B	358.01	3.58	358.01	0.43	TP53_D	363.36	4.03	363.36	6.21	TP53_E	358.01	2.59	358.01	1.66
BRAF	353.55	3.46	353.55	3.04	CTNNB1	353.55	2.37	353.55	28.61	TP53_A	347.22	4.03	347.22	1.37	TP53_B	358.4	4.66	358.4	0.18	TP53_D	363.75	3.84	363.75	4.85	TP53_E	358.4	2.34	358.4	2.82
BRAF	353.93	3.26	353.93	2.2	CTNNB1	353.93	0.68	353.93	26.81	TP53_A	347.59	4.79	347.59	1.79	TP53_B	358.78	6.34	358.78	0.41	TP53_D	364.14	3.66	364.14	4.51	TP53_E	358.78	2	358.78	3.51
BRAF	354.31	2.68	354.31	1.86	CTNNB1	354.31	0	354.31	24.74	TP53_A	347.95	4.9	347.95	1.98	TP53_B	359.17	7.39	359.17	0.82	TP53_D	364.53	3.15	364.53	4.44	TP53_E	359.17	1.31	359.17	3.35
BRAF	354.69	2.02	354.69	1.62	CTNNB1	354.69	1.06	354.69	22.65	TP53_A	348.32	5.4	348.32	2.43	TP53_B	359.55	6.68	359.55	0.68	TP53_D	364.92	2.42	364.92	4.87	TP53_E	359.55	1.08	359.55	3.97
BRAF	355.07	1.44	355.07	0.78	CTNNB1	355.07	2.86	355.07	21.08	TP53_A	348.68	6.17	348.68	2.83	TP53_B	359.94	4.73	359.94	0.08	TP53_D	365.31	2.14	365.31	5.66	TP53_E	359.94	1.89	359.94	5.75
BRAF	355.45	1.3	355.45	0	CTNNB1	355.45	4.33	355.45	20.43	TP53_A	349.04	6.55	349.04	2.75	TP53_B	360.32	3.35	360.32	0	TP53_D	365.7	2.84	365.7	4.92	TP53_E	360.32	2.65	360.32	6.62
BRAF	355.83	1.99	355.83	0.29	CTNNB1	355.83	5.04	355.83	19.88	TP53_A	349.41	6.48	349.41	2.16	TP53_B	360.71	3.77	360.71	0.48	TP53_D	366.09	4.49	366.09	2.38	TP53_E	360.71	2.59	360.71	5.58
BRAF	356.21	2.74	356.21	1.38	CTNNB1	356.21	4.86	356.21	18.09	TP53_A	349.77	6.28	349.77	1.39	TP53_B	361.09	5.28	361.09	1.04	TP53_D	366.48	6.27	366.48	0.53	TP53_E	361.09	2.42	361.09	4.05
BRAF	356.59	2.46	356.59	2.37	CTNNB1	356.59	4.06	356.59	14.89	TP53_A	350.14	5.82	350.14	1.29	TP53_B	361.48	6.39	361.48	1.52	TP53_D	366.87	6.81	366.87	0.92	TP53_E	361.48	2.63	361.48	3.22
BRAF	356.97	1.92	356.97	2.56	CTNNB1	356.97	3.23	356.97	11.5	TP53_A	350.5	4.94	350.5	1.2	TP53_B	361.86	6.51	361.86	2.01	TP53_D	367.26	5.73	367.26	2.49	TP53_E	361.86	3.22	361.86	3.24
BRAF	357.35	2.52	357.35	2.02	CTNNB1	357.35	3.05	357.35	9.2	TP53_A	350.86	3.99	350.86	1.66	TP53_B	362.25	6.31	362.25	3.7	TP53_D	367.65	4.25	367.65	3.63	TP53_E	362.25	4.36	362.25	3.92
BRAF	357.73	3.92	357.73	2.28	CTNNB1	357.73	3.87	357.73	8.1	TP53_A	351.23	3.47	351.23	1.74	TP53_B	362.63	6.46	362.63	5.32	TP53_D	368.04	3.73	368.04	3.83	TP53_E	362.63	5.59	362.63	4.62
BRAF	358.12	4.8	358.12	4.29	CTNNB1	358.12	4.91	358.12	7.33	TP53_A	351.59	3.35	351.59	1	TP53_B	363.02	6.16	363.02	6.17	TP53_D	368.43	3.99	368.43	3.89	TP53_E	363.02	5.68	363.02	4.85
BRAF	358.5	5.01	358.5	6.41	CTNNB1	358.5	5.03	358.5	6.63	TP53_A	351.96	2.78	351.96	0.24	TP53_B	363.4	4.53	363.4	6.01	TP53_D	368.82	4	368.82	4.59	TP53_E	363.4	4.64	363.4	4.7
BRAF	358.88	5.25	358.88	6.96	CTNNB1	358.88	4.27	358.88	6.61	TP53_A	352.32	1.29	352.32	0	TP53_B	363.79	3.12	363.79	4.66	TP53_D	369.21	3.56	369.21	5.7	TP53_E	363.79	3.7	363.79	4.64
BRAF	359.26	5.49	359.26	6.61	CTNNB1	359.26	3.57	359.26	6.94	TP53_A	352.68	0	352.68	0.4	TP53_B	364.18	3.37	364.18	2.5	TP53_D	369.6	3.02	369.6	6.48	TP53_E	364.18	3.18	364.18	5.08
BRAF	359.64	5.29	359.64	6.4	CTNNB1	359.64	3.44	359.64	6.56	TP53_A	353.05	0	353.05	1.61	TP53_B	364.56	3.82	364.56	0.63	TP53_D	369.99	2.14	369.99	6.3	TP53_E	364.56	2.5	364.56	5.82
BRAF	360.02	4.83	360.02	6.14	CTNNB1	360.02	3.62	360.02	5.78	TP53_A	353.41	0	353.41	3.25	TP53_B	364.95	3.34	364.95	0	TP53_D	370.38	1.04	370.38	5.08	TP53_E	364.95	1.69	364.95	6.35
BRAF	360.4	4.42	360.4	5.43	CTNNB1	360.4	3.55	360.4	5.66	TP53_A	353.78	0.93	353.78	4.09	TP53_B	365.33	3.25	365.33	0.59	TP53_D	370.77	1.04	370.77	3.69	TP53_E	365.33	1.36	365.33	6.6
BRAF	360.78	4.1	360.78	4.35	CTNNB1	360.78	3.14	360.78	6.43	TP53_A	354.14	2.06	354.14	3.5	TP53_B	365.72	4.31	365.72	1.56	TP53_D	371.16	2.44	371.16	3.16	TP53_E	365.72	1.85	365.72	6.67
BRAF	361.16	3.79	361.16	3.23	CTNNB1	361.16	2.71	361.16	7.44	TP53_A	354.5	3.3	354.5	2.25	TP53_B	366.1	5.19	366.1	1.88	TP53_D	371.55	3.68	371.55	3.11	TP53_E	366.1	3.1	366.1	6.58
BRAF	361.54	3.27	361.54	2.88	CTNNB1	361.54	2.27	361.54	8.02	TP53_A	354.87	4.19	354.87	1.85	TP53_B	366.49	4.98	366.49	1.64	TP53_D	371.94	3.8	371.94	2.25	TP53_E	366.49	4.31	366.49	6.71
BRAF	361.92	2.69	361.92	3.81	CTNNB1	361.92	1.67	361.92	7.66	TP53_A	355.23	3.62	355.23	1.44	TP53_B	366.87	4.17	366.87	2.09	TP53_D	372.33	3.34	372.33	0.82	TP53_E	366.87	4.49	366.87	6.92
BRAF	362.3	2.75	362.3	4.71	CTNNB1	362.3	1.32	362.3	6.15	TP53_A	355.6	1.91	355.6	1.31	TP53_B	367.26	3.05	367.26	3.36	TP53_D	372.72	2.89	372.72	0.58	TP53_E	367.26	3.56	367.26	6.44
BRAF	362.68	3.24	362.68	4.01	CTNNB1	362.68	1.69	362.68	4.28	TP53_A	355.96	0.95	355.96	1.31	TP53_B	367.64	1.72	367.64	3.83	TP53_D	373.11	2.49	373.11	2.1	TP53_E	367.64	2.15	367.64	5.7
BRAF	363.07	3.18	363.07	2.74	CTNNB1	363.07	2.81	363.07	3.31	TP53_A	356.32	1.19	356.32	1.56	TP53_B	368.03	0.6	368.03	2.83	TP53_D	373.5	2.33	373.5	4.3	TP53_E	368.03	0.96	368.03	5.76
BRAF	363.45	2.89	363.45	2.73	CTNNB1	363.45	4.49	363.45	3.38	TP53_A	356.69	1.46	356.69	2.53	TP53_B	368.41	0	368.41	1.93	TP53_D	373.89	2.7	373.89	5.82	TP53_E	368.41	0.86	368.41	5.83
BRAF	363.83	2.59	363.83	3.57	CTNNB1	363.83	5.95	363.83	3.93	TP53_A	357.05	1.58	357.05	3.8	TP53_B	368.8	0.16	368.8	2.55	TP53_D	374.28	3.15	374.28	5.72	TP53_E	368.8	2.08	368.8	6.55
BRAF	364.21	2.3	364.21	3.8	CTNNB1	364.21	5.99	364.21	4.72	TP53_A	357.42	1.88	357.42	4.49	TP53_B	369.18	1	369.18	3.93	TP53_D	374.67	2.73	374.67	5.14	TP53_E	369.18	3.44	369.18	7.09
BRAF	364.59	2.44	364.59	3.15	CTNNB1	364.59	4.44	364.59	5.41	TP53_A	357.78	2	357.78	4.42	TP53_B	369.57	1.66	369.57	4.58	TP53_D	375.06	1.51	375.06	5.85	TP53_E	369.57	3.73	369.57	7.55
BRAF	364.97	2.55	364.97	2.58	CTNNB1	364.97	2.34	364.97	5.64	TP53_A	358.14	1.76	358.14	4.03	TP53_B	369.95	1.75	369.95	4.13	TP53_D	375.44	0.4	375.44	6.69	TP53_E	369.95	3.19	369.95	7.69
BRAF	365.35	2.61	365.35	2.02	CTNNB1	365.35	0.69	365.35	5.39	TP53_A	358.51	1.22	358.51	4.03	TP53_B	370.34	1.87	370.34	3.31	TP53_D	375.83	0	375.83	5.77	TP53_E	370.34	2.45	370.34	6.84
BRAF	365.73	2.94	365.73	0.76	CTNNB1	365.73	0.35	365.73	4.51	TP53_A	358.87	0.4	358.87	4.13	TP53_B	370.72	2.36	370.72	3.02	TP53_D	376.22	0.19	376.22	4.33	TP53_E	370.72	1.66	370.72	5.33
BRAF	366.11	3.46	366.11	0	CTNNB1	366.11	0	366.11	3.32	TP53_A	359.24	0	359.24	2.98	TP53_B	371.11	3.01	371.11	3.65	TP53_D	376.61	0.69	376.61	4.41	TP53_E	371.11	1.17	371.11	4.26
BRAF	366.49	3.53	366.49	0.15	CTNNB1	366.49	0.43	366.49	3.02	TP53_A	359.6	0.32	359.6	1.94	TP53_B	371.49	3.8	371.49	4.65	TP53_D	377	1.49	377	5.23	TP53_E	371.49	1.21	371.49	4.54
BRAF	366.87	2.96	366.87	1.05	CTNNB1	366.87	1.71	366.87	2.71	TP53_A	359.96	0.64	359.96	0.9	TP53_B	371.88	4.65	371.88	5.03	TP53_D	377.39	2.63	377.39	4.94	TP53_E	371.88	1.34	371.88	6.24
BRAF	367.25	2.26	367.25	2.33	CTNNB1	367.25	2.93	367.25	2.65	TP53_A	360.33	2.22	360.33	0	TP53_B	372.26	5.08	372.26	4.61	TP53_D	377.78	3.46	377.78	3.42	TP53_E	372.26	1.31	372.26	7.74
BRAF	367.63	1.8	367.63	3.82	CTNNB1	367.63	3.25	367.63	1.94	TP53_A	360.69	4.41	360.69	0.62	TP53_B	372.65	5.12	372.65	4.01	TP53_D	378.17	3.32	378.17	1.89	TP53_E	372.65	1.18	372.65	7.64
BRAF	368.02	1.39	368.02	5.17	CTNNB1	368.02	2.78	368.02	0.47	TP53_A	361.06	6.84	361.06	1.53	TP53_B	373.04	5.28	373.04	3.57	TP53_D	378.56	2.41	378.56	1.22	TP53_E	373.04	0.81	373.04	6.72
BRAF	368.4	0.83	368.4	5.76	CTNNB1	368.4	2.31	368.4	0	TP53_A	361.42	8.11	361.42	1.85	TP53_B	373.42	5.2	373.42	3.06	TP53_D	378.95	1.59	378.95	1.54	TP53_E	373.42	0.27	373.42	6.2
BRAF	368.78	0.57	368.78	5.66	CTNNB1	368.78	2.21	368.78	1.29	TP53_A	361.78	6.89	361.78	1.65	TP53_B	373.81	4.37	373.81	2.27	TP53_D	379.34	1.62	379.34	2.5	TP53_E	373.81	0	373.81	6.12
BRAF	369.16	1.28	369.16	5.45	CTNNB1	369.16	2.3	369.16	3.2	TP53_A	362.15	4.11	362.15	1.16	TP53_B	374.19	3.63	374.19	1.43	TP53_D	379.73	2.37	379.73	3.86	TP53_E	374.19	0.27	374.19	6.43
BRAF	369.54	2.74	369.54	5.02	CTNNB1	369.54	2.38	369.54	3.86	TP53_A	362.51	2.18	362.51	0.78	TP53_B	374.58	3.55	374.58	1.19	TP53_D	380.12	2.89	380.12	5.78	TP53_E	374.58	1.33	374.58	7.04
BRAF	369.92	3.78	369.92	4.31	CTNNB1	369.92	2.11	369.92	2.94	TP53_A	362.87	2.16	362.87	0.86	TP53_B	374.96	3.49	374.96	1.7	TP53_D	380.51	2.67	380.51	7.6	TP53_E	374.96	3.02	374.96	7.56
BRAF	370.3	3.5	370.3	3.95	CTNNB1	370.3	1.39	370.3	1.26	TP53_A	363.24	3.35	363.24	1.49	TP53_B	375.35	3.23	375.35	2.19	TP53_D	380.9	2.12	380.9	7.92	TP53_E	375.35	4.29	375.35	7.74
BRAF	370.68	2.23	370.68	4.11	CTNNB1	370.68	0.91	370.68	0	TP53_A	363.6	4.81	363.6	2.46	TP53_B	375.73	3.09	375.73	2.14	TP53_D	381.29	1.62	381.29	6.63	TP53_E	375.73	4.02	375.73	7.53
BRAF	371.06	1.28	371.06	4.7	CTNNB1	371.06	1.32	371.06	0	TP53_A	363.97	6.03	363.97	2.85	TP53_B	376.12	2.95	376.12	1.82	TP53_D	381.68	1.09	381.68	5.32	TP53_E	376.12	2.48	376.12	6.69
BRAF	371.44	1.84	371.44	5.88	CTNNB1	371.44	2.2	371.44	0	TP53_A	364.33	6.69	364.33	3.24	TP53_B	376.5	2.87	376.5	1.53	TP53_D	382.07	0.64	382.07	5.18	TP53_E	376.5	0.95	376.5	5.15
BRAF	371.82	3.61	371.82	7.07	CTNNB1	371.82	3	371.82	0	TP53_A	364.69	6.58	364.69	3.44	TP53_B	376.89	3.08	376.89	1.13	TP53_D	382.46	0.77	382.46	5.73	TP53_E	376.89	0.17	376.89	3.64
BRAF	372.2	5.13	372.2	7.15	CTNNB1	372.2	3.52	372.2	0	TP53_A	365.06	5.99	365.06	2.87	TP53_B	377.27	3.4	377.27	0.45	TP53_D	382.85	1.64	382.85	5.3	TP53_E	377.27	0	377.27	3.25
BRAF	372.58	5.25	372.58	6.33	CTNNB1	372.58	3.33	372.58	0	TP53_A	365.42	5.63	365.42	1.68	TP53_B	377.66	3.37	377.66	0.22	TP53_D	383.24	2.63	383.24	3.62	TP53_E	377.66	0	377.66	3.98
BRAF	372.97	3.82	372.97	5.77	CTNNB1	372.97	2.16	372.97	0	TP53_A	365.79	5.68	365.79	0.74	TP53_B	378.04	2.76	378.04	1.6	TP53_D	383.63	2.88	383.63	2.85	TP53_E	378.04	0	378.04	4.56
BRAF	373.35	1.95	373.35	5.82	CTNNB1	373.35	0.94	373.35	0	TP53_A	366.15	5.53	366.15	0.98	TP53_B	378.43	2.06	378.43	4.05	TP53_D	384.02	2.37	384.02	4.18	TP53_E	378.43	1.43	378.43	4.33
BRAF	373.73	1.59	373.73	5.79	CTNNB1	373.73	0.59	373.73	0	TP53_A	366.51	5.37	366.51	1.99	TP53_B	378.81	2.37	378.81	5.71	TP53_D	384.41	1.88	384.41	5.86	TP53_E	378.81	2.01	378.81	3.84
BRAF	374.11	3.23	374.11	5.15	CTNNB1	374.11	0.88	374.11	0	TP53_A	366.88	4.13	366.88	2.52	TP53_B	379.2	3.94	379.2	5.75	TP53_D	384.8	1.68	384.8	6.47	TP53_E	379.2	2.59	379.2	3.66
BRAF	374.49	5	374.49	4.44	CTNNB1	374.49	1.72	374.49	0	TP53_A	367.24	2.57	367.24	2.34	TP53_B	379.58	5.74	379.58	4.29	TP53_D	385.19	1.36	385.19	6.14	TP53_E	379.58	2.97	379.58	3.88
BRAF	374.87	5.35	374.87	4.17	CTNNB1	374.87	3.34	374.87	1.62	TP53_A	367.61	1.79	367.61	2.34	TP53_B	379.97	6.44	379.97	2.1	TP53_D	385.58	0.87	385.58	5.24	TP53_E	379.97	2.37	379.97	4.21
BRAF	375.25	4.46	375.25	4.26	CTNNB1	375.25	4.75	375.25	1.34	TP53_A	367.97	1.86	367.97	2.49	TP53_B	380.35	5.54	380.35	0.96	TP53_D	385.97	0.71	385.97	4.44	TP53_E	380.35	1.13	380.35	4.28
BRAF	375.63	3.07	375.63	4.4	CTNNB1	375.63	4.7	375.63	0.49	TP53_A	368.33	2.1	368.33	1.96	TP53_B	380.74	3.73	380.74	1.78	TP53_D	386.36	0.78	386.36	4.25	TP53_E	380.74	0.14	380.74	4.22
BRAF	376.01	1.49	376.01	3.75	CTNNB1	376.01	3.68	376.01	0.49	TP53_A	368.7	2.36	368.7	1.49	TP53_B	381.12	2.21	381.12	3.09	TP53_D	386.75	0.44	386.75	4.35	TP53_E	381.12	0.14	381.12	4.2
BRAF	376.39	0.31	376.39	1.91	CTNNB1	376.39	2.66	376.39	1.05	TP53_A	369.06	2.55	369.06	1.02	TP53_B	381.51	1.66	381.51	3.49	TP53_D	387.14	0	387.14	4.84	TP53_E	381.51	0.94	381.51	4.08
BRAF	376.77	0.53	376.77	0.31	CTNNB1	376.77	1.66	376.77	1.49	TP53_A	369.43	2.22	369.43	0.52	TP53_B	381.89	1.68	381.89	3.27	TP53_D	387.53	0.63	387.53	6.02	TP53_E	381.89	1.4	381.89	4.12
BRAF	377.15	1.99	377.15	0.42	CTNNB1	377.15	0.79	377.15	1.7	TP53_A	369.79	1.78	369.79	0.54	TP53_B	382.28	1.67	382.28	3.1	TP53_D	387.92	2.36	387.92	6.73	TP53_E	382.28	1.13	382.28	4.17
BRAF	377.53	2.99	377.53	0.52	CTNNB1	377.53	0.65	377.53	1.47	TP53_A	370.15	2.17	370.15	1.24	TP53_B	382.67	1.88	382.67	3.02	TP53_D	388.31	3.88	388.31	5.94	TP53_E	382.67	0.99	382.67	3.28
BRAF	377.92	2.64	377.92	1.94	CTNNB1	377.92	1.08	377.92	0.81	TP53_A	370.52	3.26	370.52	2.64	TP53_B	383.05	2.42	383.05	2.91	TP53_D	388.7	4.13	388.7	4.33	TP53_E	383.05	1.23	383.05	1.62
BRAF	378.3	2.1	378.3	3.08	CTNNB1	378.3	1.41	378.3	0.41	TP53_A	370.88	3.93	370.88	3.58	TP53_B	383.44	2.54	383.44	3.02	TP53_D	389.09	3.33	389.09	3.01	TP53_E	383.44	1.36	383.44	0.81
BRAF	378.68	2.34	378.68	3.83	CTNNB1	378.68	1.59	378.68	0.96	TP53_A	371.25	3.6	371.25	3.15	TP53_B	383.82	2.27	383.82	3.52	TP53_D	389.48	2.42	389.48	2.51	TP53_E	383.82	1.55	383.82	1.68
BRAF	379.06	2.57	379.06	4.8	CTNNB1	379.06	2.09	379.06	2.07	TP53_A	371.61	2.89	371.61	1.96	TP53_B	384.21	2.54	384.21	3.66	TP53_D	389.87	2	389.87	3.18	TP53_E	384.21	1.96	384.21	3.32
BRAF	379.44	3.53	379.44	5.36	CTNNB1	379.44	2.62	379.44	2.74	TP53_A	371.97	2.64	371.97	1.11	TP53_B	384.59	3.17	384.59	2.58	TP53_D	390.26	1.81	390.26	4.56	TP53_E	384.59	2.04	384.59	4.52
BRAF	379.82	3.72	379.82	4.81	CTNNB1	379.82	2.38	379.82	2.76	TP53_A	372.34	3.03	372.34	1.26	TP53_B	384.98	3.41	384.98	1	TP53_D	390.65	1.44	390.65	5.15	TP53_E	384.98	1.77	384.98	4.97
BRAF	380.2	2.7	380.2	3.81	CTNNB1	380.2	2.03	380.2	2.5	TP53_A	372.7	3.86	372.7	2.24	TP53_B	385.36	3.56	385.36	0.47	TP53_D	391.04	1.31	391.04	4.32	TP53_E	385.36	2.01	385.36	4.89
BRAF	380.58	1.11	380.58	2.89	CTNNB1	380.58	1.67	380.58	2.12	TP53_A	373.07	4.26	373.07	3.21	TP53_B	385.75	3.62	385.75	0.98	TP53_D	391.43	2.22	391.43	3.2	TP53_E	385.75	3	385.75	4.13
BRAF	380.96	0	380.96	2.22	CTNNB1	380.96	1.61	380.96	1.97	TP53_A	373.43	4.67	373.43	3.24	TP53_B	386.13	2.69	386.13	1.23	TP53_D	391.81	3.44	391.81	2.99	TP53_E	386.13	3.89	386.13	2.88
BRAF	381.34	0.19	381.34	2.7	CTNNB1	381.34	2.2	381.34	1.85	TP53_A	373.79	4.68	373.79	3.28	TP53_B	386.52	1.16	386.52	0.87	TP53_D	392.2	3.41	392.2	3.45	TP53_E	386.52	4.22	386.52	2.35
BRAF	381.72	1.82	381.72	4.58	CTNNB1	381.72	2.71	381.72	0.96	TP53_A	374.16	3.77	374.16	2.34	TP53_B	386.9	0.83	386.9	0.82	TP53_D	392.59	2.6	392.59	3.6	TP53_E	386.9	4.6	386.9	3
BRAF	382.1	3.84	382.1	6.34	CTNNB1	382.1	3.18	382.1	0	TP53_A	374.52	3.13	374.52	1.49	TP53_B	387.29	2.32	387.29	0.76	TP53_D	392.98	2.82	392.98	3.26	TP53_E	387.29	5.25	387.29	3.59
BRAF	382.48	4.91	382.48	6.53	CTNNB1	382.48	3.81	382.48	0.11	TP53_A	374.89	3.35	374.89	1.77	TP53_B	387.67	4.28	387.67	1.26	TP53_D	393.37	3.94	393.37	2.98	TP53_E	387.67	5.49	387.67	3.04
BRAF	382.87	4.99	382.87	5.17	CTNNB1	382.87	4.2	382.87	1.55	TP53_A	375.25	3.45	375.25	2.5	TP53_B	388.06	5.29	388.06	1.61	TP53_D	393.76	4.13	393.76	3.29	TP53_E	388.06	4.98	388.06	1.47
BRAF	383.25	5.2	383.25	3.13	CTNNB1	383.25	4.04	383.25	3.53	TP53_A	375.61	3.41	375.61	2.78	TP53_B	388.44	5.26	388.44	1.29	TP53_D	394.15	2.93	394.15	3.9	TP53_E	388.44	3.93	388.44	0
BRAF	383.63	6.15	383.63	1.11	CTNNB1	383.63	3.69	383.63	5.28	TP53_A	375.98	4.37	375.98	3.15	TP53_B	388.83	5.17	388.83	1.29	TP53_D	394.54	1.97	394.54	3.79	TP53_E	388.83	2.45	388.83	0.32
BRAF	384.01	7.3	384.01	0	CTNNB1	384.01	3.61	384.01	5.94	TP53_A	376.34	5.62	376.34	3.95	TP53_B	389.21	5.54	389.21	2.62	TP53_D	394.93	2.29	394.93	2.71	TP53_E	389.21	0.87	389.21	2.99
BRAF	384.39	7.47	384.39	0.54	CTNNB1	384.39	3.83	384.39	5.55	TP53_A	376.71	5.12	376.71	4.09	TP53_B	389.6	5.67	389.6	4.4	TP53_D	395.32	3.01	395.32	1.9	TP53_E	389.6	0	389.6	6.4
BRAF	384.77	6.26	384.77	2.09	CTNNB1	384.77	4.06	384.77	4.84	TP53_A	377.07	3.23	377.07	2.87	TP53_B	389.98	5.23	389.98	5.09	TP53_D	395.71	3.41	395.71	2.69	TP53_E	389.98	0.55	389.98	8.75
BRAF	385.15	4.37	385.15	3.64	CTNNB1	385.15	4.02	385.15	3.95	TP53_A	377.43	1.91	377.43	1.35	TP53_B	390.37	4.54	390.37	4.63	TP53_D	396.1	3.76	396.1	4.8	TP53_E	390.37	2.5	390.37	9.4
BRAF	385.53	2.62	385.53	4.97	CTNNB1	385.53	3.77	385.53	2.87	TP53_A	377.8	1.55	377.8	1.09	TP53_B	390.75	3.51	390.75	3.8	TP53_D	396.49	3.94	396.49	6.44	TP53_E	390.75	4.67	390.75	8.43
BRAF	385.91	1.68	385.91	5.56	CTNNB1	385.91	3.78	385.91	2.39	TP53_A	378.16	1.35	378.16	0.84	TP53_B	391.14	2.44	391.14	2.8	TP53_D	396.88	3.57	396.88	6.49	TP53_E	391.14	5.9	391.14	6.55
BRAF	386.29	2.13	386.29	4.67	CTNNB1	386.29	4.37	386.29	2.95	TP53_A	378.53	1.09	378.53	1.51	TP53_B	391.53	1.91	391.53	1.85	TP53_D	397.27	3.02	397.27	3.38	TP53_E	391.53	5.98	391.53	5.07
BRAF	386.67	3.4	386.67	3.46	CTNNB1	386.67	5.34	386.67	3.48	TP53_A	378.89	1.23	378.89	2.78	TP53_B	391.91	1.37	391.91	1.57	TP53_D	397.66	2.98	397.66	1.11	TP53_E	391.91	5.01	391.91	4.94
BRAF	387.05	3.78	387.05	3.88	CTNNB1	387.05	6.48	387.05	3.12	TP53_A	379.25	2.04	379.25	4.15	TP53_B	392.3	0.67	392.3	1.9	TP53_D	398.05	3.38	398.05	0	TP53_E	392.3	3.48	392.3	5.89
BRAF	387.43	2.91	387.43	5.39	CTNNB1	387.43	7.55	387.43	2.75	TP53_A	379.62	2.56	379.62	5.09	TP53_B	392.68	0.94	392.68	1.91	TP53_D	398.44	3.87	398.44	0.97	TP53_E	392.68	2.56	392.68	6.62
BRAF	387.82	2.09	387.82	5.75	CTNNB1	387.82	8.12	387.82	1.19	TP53_A	379.98	3.08	379.98	5.44	TP53_B	393.07	1.21	393.07	1.38	TP53_D	398.83	4.24	398.83	2.82	TP53_E	393.07	2.84	393.07	5.88
BRAF	388.2	1.79	388.2	5.04	CTNNB1	388.2	8.12	388.2	0.14	TP53_A	380.35	3.35	380.35	5.7	TP53_B	393.45	3.33	393.45	0.99	TP53_D	399.22	4.73	399.22	3.95	TP53_E	393.45	3.63	393.45	3.59
BRAF	388.58	1.81	388.58	5.04	CTNNB1	388.58	7.57	388.58	0	TP53_A	380.71	2.9	380.71	5.87	TP53_B	393.84	5.39	393.84	0.8	TP53_D	399.61	5.77	399.61	4.72	TP53_E	393.84	4.32	393.84	1.22
BRAF	388.96	2.68	388.96	5.89	CTNNB1	388.96	6.16	388.96	0.16	TP53_A	381.07	2.75	381.07	5.28	TP53_B	394.22	6.01	394.22	0.36	TP53_D	400	6.9	400	5.73	TP53_E	394.22	4.96	394.22	0.6
BRAF	389.34	4.19	389.34	6.15	CTNNB1	389.34	4.11	389.34	0.45	TP53_A	381.44	3.12	381.44	4.42	TP53_B	394.61	5.36	394.61	0	TP53_D	401	6.77	401	6.34	TP53_E	394.61	5.32	394.61	2.26
BRAF	389.72	4.93	389.72	6.4	CTNNB1	389.72	2.47	389.72	1.31	TP53_A	381.8	3.52	381.8	4.43	TP53_B	394.99	4.49	394.99	0.41	TP53_D	401.4	5.18	401.4	6.08	TP53_E	394.99	4.82	394.99	4.5
BRAF	390.1	4.48	390.1	6.22	CTNNB1	390.1	2.09	390.1	2.66	TP53_A	382.17	4	382.17	4.78	TP53_B	395.38	3.95	395.38	1.65	TP53_D	401.8	3.37	401.8	5.66	TP53_E	395.38	3.57	395.38	5.48
BRAF	390.48	3.77	390.48	5.86	CTNNB1	390.48	2.91	390.48	4.04	TP53_A	382.53	4.57	382.53	4.5	TP53_B	395.76	3.38	395.76	3.08	TP53_D	402.21	2.4	402.21	5.96	TP53_E	395.76	2.49	395.76	5.73
BRAF	390.86	3.52	390.86	5.62	CTNNB1	390.86	4.24	390.86	5.33	TP53_A	382.89	4.71	382.89	4.21	TP53_B	396.15	2.69	396.15	3.8	TP53_D	402.61	2.48	402.61	6.56	TP53_E	396.15	2.41	396.15	6.27
BRAF	391.24	3.8	391.24	4.98	CTNNB1	391.24	5.59	391.24	5.96	TP53_A	383.26	4.12	383.26	3.03	TP53_B	396.53	2.7	396.53	3.68	TP53_D	403.01	3.34	403.01	6.57	TP53_E	396.53	3.13	396.53	6.25
BRAF	391.62	4.21	391.62	3.49	CTNNB1	391.62	6.5	391.62	5.28	TP53_A	383.62	3.42	383.62	2.26	TP53_B	396.92	3.46	396.92	3.39	TP53_D	403.41	4.09	403.41	6.1	TP53_E	396.92	3.81	396.92	5.19
BRAF	392	4.37	392	1.83	CTNNB1	392	5.85	392	4	TP53_A	383.99	3.33	383.99	2.05	TP53_B	397.3	3.45	397.3	3.16	TP53_D	403.82	3.49	403.82	5.53	TP53_E	397.3	4.48	397.3	4.25
BRAF	392.38	4.28	392.38	1.28	CTNNB1	392.38	3.4	392.38	3.18	TP53_A	384.35	3.42	384.35	1.97	TP53_B	397.69	1.89	397.69	2.97	TP53_D	404.22	3.12	404.22	4.89	TP53_E	397.69	5.41	397.69	4.02
BRAF	392.77	4.15	392.77	2.03	CTNNB1	392.77	0.78	392.77	2.61	TP53_A	384.71	2.74	384.71	1.59	TP53_B	398.07	0.35	398.07	3.28	TP53_D	404.62	2.82	404.62	4.79	TP53_E	398.07	5.5	398.07	3.91
BRAF	393.15	4.03	393.15	3.13	CTNNB1	393.15	0	393.15	1.94	TP53_A	385.08	1.97	385.08	0.8	TP53_B	398.46	0.01	398.46	3.83	TP53_D	405.02	2.59	405.02	5.76	TP53_E	398.46	4	398.46	3.69
BRAF	393.53	4	393.53	3.73	CTNNB1	393.53	1.3	393.53	1.6	TP53_A	385.44	2.53	385.44	0	TP53_B	398.84	0	398.84	3.74	TP53_D	405.43	3.2	405.43	7.44	TP53_E	398.84	2.44	398.84	3.98
BRAF	393.91	3.96	393.91	3.88	CTNNB1	393.91	3.21	393.91	1.79	TP53_A	385.81	3.88	385.81	0.03	TP53_B	399.23	0.13	399.23	3.41	TP53_D	405.83	4.61	405.83	9.51	TP53_E	399.23	2.59	399.23	4.84
BRAF	394.29	3.98	394.29	3.97	CTNNB1	394.29	4.16	394.29	2.21	TP53_A	386.17	4.45	386.17	1.47	TP53_B	399.61	1.35	399.61	4.06	TP53_D	406.23	5.57	406.23	12.11	TP53_E	399.61	4.28	399.61	5.05
BRAF	394.67	3.91	394.67	4.23	CTNNB1	394.67	3.83	394.67	2.6	TP53_A	386.53	4.35	386.53	3.45	TP53_B	400	2.75	400	5.5	TP53_D	406.63	5.51	406.63	14.92	TP53_E	400	6	400	3.88
BRAF	395.05	3.48	395.05	4.52	CTNNB1	395.05	3.45	395.05	2.89	TP53_A	386.9	4.25	386.9	4.55	TP53_B	401	2.91	401	6.8	TP53_D	407.04	5.09	407.04	17.36	TP53_E	401	6.21	401	2.22
BRAF	395.43	3	395.43	4.52	CTNNB1	395.43	3.07	395.43	3.14	TP53_A	387.26	4.25	387.26	4.7	TP53_B	401.39	2.38	401.39	7.53	TP53_D	407.44	5.04	407.44	18.85	TP53_E	401.39	4.77	401.39	1.36
BRAF	395.81	3.41	395.81	4.32	CTNNB1	395.81	3.08	395.81	3.6	TP53_A	387.62	4.53	387.62	4.85	TP53_B	401.79	2.4	401.79	7	TP53_D	407.84	5.08	407.84	18.47	TP53_E	401.79	3.18	401.79	1.59
BRAF	396.19	5.12	396.19	4.37	CTNNB1	396.19	4.02	396.19	4.08	TP53_A	387.99	4.49	387.99	4.71	TP53_B	402.18	3.01	402.18	4.9	TP53_D	408.24	4.33	408.24	16.14	TP53_E	402.18	2.46	402.18	2.39
BRAF	396.57	7.06	396.57	4.72	CTNNB1	396.57	4.77	396.57	4.07	TP53_A	388.35	3.6	388.35	3.72	TP53_B	402.57	3.22	402.57	2.6	TP53_D	408.65	3.14	408.65	13.46	TP53_E	402.57	2.37	402.57	3.22
BRAF	396.95	7.43	396.95	4.82	CTNNB1	396.95	4.88	396.95	3.85	TP53_A	388.72	1.84	388.72	2.47	TP53_B	402.96	2.38	402.96	1.65	TP53_D	409.05	2.84	409.05	11.79	TP53_E	402.96	2.55	402.96	3.72
BRAF	397.33	6.14	397.33	4.08	CTNNB1	397.33	5.04	397.33	4.2	TP53_A	389.08	0.51	389.08	2.34	TP53_B	403.36	1.24	403.36	1.92	TP53_D	409.45	3.36	409.45	11.31	TP53_E	403.36	2.74	403.36	3.69
BRAF	397.72	4.89	397.72	2.8	CTNNB1	397.72	5.26	397.72	4.61	TP53_A	389.44	0.95	389.44	3.03	TP53_B	403.75	1.2	403.75	2.52	TP53_D	409.85	3.44	409.85	11.57	TP53_E	403.75	3.61	403.75	3.67
BRAF	398.1	4.48	398.1	2.29	CTNNB1	398.1	4.37	398.1	3.82	TP53_A	389.81	2.32	389.81	3.2	TP53_B	404.14	2.4	404.14	3.07	TP53_D	410.26	2.94	410.26	11.72	TP53_E	404.14	4.49	404.14	3.32
BRAF	398.48	4.14	398.48	3.11	CTNNB1	398.48	2.08	398.48	2.19	TP53_A	390.17	2.75	390.17	2.68	TP53_B	404.54	3.49	404.54	3.4	TP53_D	410.66	2.62	410.66	11.16	TP53_E	404.54	4.68	404.54	3.28
BRAF	398.86	3.12	398.86	4.22	CTNNB1	398.86	0.2	398.86	1.24	TP53_A	390.54	1.99	390.54	2.35	TP53_B	404.93	3.58	404.93	3.11	TP53_D	411.06	2.64	411.06	10.08	TP53_E	404.93	3.86	404.93	3.4
BRAF	399.24	1.58	399.24	4.54	CTNNB1	399.24	0.53	399.24	1.4	TP53_A	390.9	1.24	390.9	2.49	TP53_B	405.32	3.38	405.32	2.34	TP53_D	411.46	2.44	411.46	9.01	TP53_E	405.32	2.32	405.32	2.79
BRAF	399.62	0.36	399.62	4.23	CTNNB1	399.62	2.41	399.62	2.19	TP53_A	391.26	1.33	391.26	2.68	TP53_B	405.71	3.9	405.71	2.16	TP53_D	411.87	1.64	411.87	8.3	TP53_E	405.71	0.85	405.71	1.44
BRAF	400	0	400	3.96	CTNNB1	400	4.11	400	3.19	TP53_A	391.63	2.1	391.63	2.76	TP53_B	406.11	5.52	406.11	2.9	TP53_D	412.27	0.61	412.27	7.86	TP53_E	406.11	0.27	406.11	0.38
BRAF	401	0.03	401	3.63	CTNNB1	401	5.24	401	3.62	TP53_A	391.99	3.09	391.99	2.84	TP53_B	406.5	7.6	406.5	3.69	TP53_D	412.67	0	412.67	7.38	TP53_E	406.5	0.7	406.5	0
BRAF	401.39	0	401.39	3.03	CTNNB1	401.39	6.07	401.39	2.77	TP53_A	392.36	4.04	392.36	3.17	TP53_B	406.89	8.82	406.89	4.23	TP53_D	413.07	0	413.07	6.73	TP53_E	406.89	1.64	406.89	0
BRAF	401.77	0.17	401.77	2.69	CTNNB1	401.77	6.47	401.77	1.23	TP53_A	392.72	4.59	392.72	3.53	TP53_B	407.29	8.59	407.29	5.03	TP53_D	413.48	0.58	413.48	5.71	TP53_E	407.29	2.7	407.29	0
BRAF	402.16	1.26	402.16	2.92	CTNNB1	402.16	6.51	402.16	0.2	TP53_A	393.08	4.33	393.08	3.65	TP53_B	407.68	7.38	407.68	6.28	TP53_D	413.88	1.76	413.88	4.2	TP53_E	407.68	3.57	407.68	0
BRAF	402.54	3.23	402.54	3.15	CTNNB1	402.54	6.33	402.54	0.55	TP53_A	393.45	4.07	393.45	3.81	TP53_B	408.07	5.46	408.07	7.75	TP53_D	414.28	3.37	414.28	3.17	TP53_E	408.07	3.58	408.07	0.84
BRAF	402.93	4.93	402.93	4.12	CTNNB1	402.93	5.91	402.93	2.57	TP53_A	393.81	2.67	393.81	4.72	TP53_B	408.46	2.95	408.46	8.76	TP53_D	414.68	4.83	414.68	3.74	TP53_E	408.46	2.63	408.46	0.91
BRAF	403.31	5.61	403.31	5.02	CTNNB1	403.31	5.41	403.31	5.17	TP53_A	394.18	1.74	394.18	5.81	TP53_B	408.86	0.78	408.86	8.07	TP53_D	415.09	5.73	415.09	5.35	TP53_E	408.86	1.85	408.86	1.02
BRAF	403.7	5.73	403.7	5.54	CTNNB1	403.7	5.07	403.7	6.46	TP53_A	394.54	1.67	394.54	5.36	TP53_B	409.25	0	409.25	5.68	TP53_D	415.49	6.36	415.49	6.81	TP53_E	409.25	2.33	409.25	1.61
BRAF	404.08	5.65	404.08	5.93	CTNNB1	404.08	4.96	404.08	5.92	TP53_A	394.9	2	394.9	3.2	TP53_B	409.64	0.41	409.64	3.4	TP53_D	415.89	6.49	415.89	7.87	TP53_E	409.64	4.06	409.64	2.12
BRAF	404.47	5.12	404.47	6.53	CTNNB1	404.47	5.26	404.47	4.66	TP53_A	395.27	3	395.27	1	TP53_B	410.04	1.12	410.04	2.36	TP53_D	416.29	5.48	416.29	8.63	TP53_E	410.04	6.39	410.04	2.23
BRAF	404.85	4.32	404.85	7.04	CTNNB1	404.85	6	404.85	4.16	TP53_A	395.63	4.41	395.63	0	TP53_B	410.43	2.17	410.43	1.77	TP53_D	416.7	4.17	416.7	8.74	TP53_E	410.43	8.29	410.43	2.13
BRAF	405.24	4.08	405.24	7.06	CTNNB1	405.24	6.81	405.24	5.07	TP53_A	396	5.15	396	0.25	TP53_B	410.82	4.29	410.82	0.82	TP53_D	417.1	3.9	417.1	8.06	TP53_E	410.82	8.43	410.82	1.72
BRAF	405.62	4.8	405.62	6.8	CTNNB1	405.62	7.06	405.62	6	TP53_A	396.36	4.85	396.36	0.78	TP53_B	411.21	7.14	411.21	0.02	TP53_D	417.5	4.16	417.5	6.97	TP53_E	411.21	6.37	411.21	0.82
BRAF	406.01	5.86	406.01	6.44	CTNNB1	406.01	6.23	406.01	4.86	TP53_A	396.72	3.85	396.72	1.32	TP53_B	411.61	8.87	411.61	0.09	TP53_D	417.9	3.91	417.9	5.95	TP53_E	411.61	3.78	411.61	0
BRAF	406.39	6.42	406.39	5.74	CTNNB1	406.39	4.66	406.39	2.28	TP53_A	397.09	3.19	397.09	2.49	TP53_B	412	8.49	412	0.45	TP53_D	418.3	3.44	418.3	5.15	TP53_E	412	2.83	412	0.44
BRAF	406.78	6.51	406.78	5	CTNNB1	406.78	3.39	406.78	0.98	TP53_A	397.45	4.21	397.45	3.26	TP53_B	412.39	7.26	412.39	0.47	TP53_D	418.71	3.02	418.71	4.88	TP53_E	412.39	3.23	412.39	2.44
BRAF	407.16	6.88	407.16	5.27	CTNNB1	407.16	3.02	407.16	1.79	TP53_A	397.82	6.51	397.82	3.53	TP53_B	412.79	6.7	412.79	0.66	TP53_D	419.11	2.23	419.11	5.52	TP53_E	412.79	3.34	412.79	4.17
BRAF	407.55	7.66	407.55	6.46	CTNNB1	407.55	3	407.55	2.92	TP53_A	398.18	8.02	398.18	3.19	TP53_B	413.18	6.68	413.18	0.84	TP53_D	419.51	1.12	419.51	6.65	TP53_E	413.18	3.17	413.18	3.95
BRAF	407.93	8.06	407.93	6.89	CTNNB1	407.93	2.63	407.93	3.33	TP53_A	398.54	7.78	398.54	2.11	TP53_B	413.57	6.49	413.57	1.02	TP53_D	419.91	0.52	419.91	7.27	TP53_E	413.57	3.68	413.57	2.71
BRAF	408.32	7.62	408.32	5.77	CTNNB1	408.32	2.19	408.32	3.59	TP53_A	398.91	6.54	398.91	0.62	TP53_B	413.96	5.99	413.96	0.76	TP53_D	420.32	1.05	420.32	6.97	TP53_E	413.96	4.37	413.96	2.51
BRAF	408.7	6.7	408.7	4.04	CTNNB1	408.7	2.69	408.7	3.85	TP53_A	399.27	5.2	399.27	0.02	TP53_B	414.36	5.11	414.36	0.15	TP53_D	420.72	2.41	420.72	6.52	TP53_E	414.36	4.13	414.36	3.9
BRAF	409.09	6.21	409.09	2.47	CTNNB1	409.09	3.93	409.09	4.95	TP53_A	399.64	4.39	399.64	0.9	TP53_B	414.75	3.78	414.75	0	TP53_D	421.12	3.59	421.12	7.39	TP53_E	414.75	3.38	414.75	5.49
BRAF	409.47	5.73	409.47	1.13	CTNNB1	409.47	4.45	409.47	5.83	TP53_A	400	4.45	400	1.77	TP53_B	415.14	2.47	415.14	0.11	TP53_D	421.52	3.96	421.52	10.35	TP53_E	415.14	3.11	415.14	5.63
BRAF	409.86	4.74	409.86	0.59	CTNNB1	409.86	3.83	409.86	6.09	TP53_A	401	4.51	401	1.8	TP53_B	415.54	2.1	415.54	0.26	TP53_D	421.93	3.86	421.93	14.43	TP53_E	415.54	3.23	415.54	4.74
BRAF	410.25	3.74	410.25	1.69	CTNNB1	410.25	3.57	410.25	6	TP53_A	401.38	5.17	401.38	2	TP53_B	415.93	3.11	415.93	0.86	TP53_D	422.33	3.88	422.33	18.09	TP53_E	415.93	3.2	415.93	4.43
BRAF	410.63	3.22	410.63	3.91	CTNNB1	410.63	3.31	410.63	5.32	TP53_A	401.76	5.6	401.76	2.38	TP53_B	416.32	4.61	416.32	2.16	TP53_D	422.73	4.21	422.73	20.94	TP53_E	416.32	2.85	416.32	4.44
BRAF	411.02	3.76	411.02	5.46	CTNNB1	411.02	3.51	411.02	3.68	TP53_A	402.13	5.58	402.13	2.76	TP53_B	416.71	5.11	416.71	3.53	TP53_D	423.13	4.76	423.13	23.54	TP53_E	416.71	2.31	416.71	3.42
BRAF	411.4	4.87	411.4	5.58	CTNNB1	411.4	3.98	411.4	1.84	TP53_A	402.51	5.37	402.51	3.24	TP53_B	417.11	4.39	417.11	4.38	TP53_D	423.54	5.43	423.54	25.9	TP53_E	417.11	1.91	417.11	1.85
BRAF	411.79	5.38	411.79	5.11	CTNNB1	411.79	4.99	411.79	1.1	TP53_A	402.89	5.11	402.89	3.23	TP53_B	417.5	3.39	417.5	4.63	TP53_D	423.94	5.86	423.94	26.86	TP53_E	417.5	1.6	417.5	1.3
BRAF	412.17	5.15	412.17	4.68	CTNNB1	412.17	6.73	412.17	1.56	TP53_A	403.27	4.58	403.27	3.21	TP53_B	417.89	2.61	417.89	4.33	TP53_D	424.34	5.65	424.34	25.44	TP53_E	417.89	0.81	417.89	2.07
BRAF	412.56	4.86	412.56	4.29	CTNNB1	412.56	7.99	412.56	1.9	TP53_A	403.65	3.86	403.65	3.63	TP53_B	418.29	2	418.29	4	TP53_D	424.74	4.86	424.74	22.46	TP53_E	418.29	0	418.29	3.14
BRAF	412.94	4.86	412.94	4.27	CTNNB1	412.94	7.55	412.94	1.43	TP53_A	404.02	4.1	404.02	4.67	TP53_B	418.68	1.68	418.68	4.23	TP53_D	425.15	3.53	425.15	19.51	TP53_E	418.68	0.05	418.68	3.9
BRAF	413.33	4.94	413.33	4.4	CTNNB1	413.33	5.3	413.33	1.01	TP53_A	404.4	6.15	404.4	5.82	TP53_B	419.07	1.67	419.07	4.79	TP53_D	425.55	2.05	425.55	16.95	TP53_E	419.07	0.91	419.07	4.19
BRAF	413.71	4.86	413.71	3.95	CTNNB1	413.71	2.57	413.71	1.23	TP53_A	404.78	8.33	404.78	6.1	TP53_B	419.46	1.81	419.46	5.31	TP53_D	425.95	1.27	425.95	14.15	TP53_E	419.46	1.91	419.46	3.87
BRAF	414.1	4.9	414.1	3.63	CTNNB1	414.1	1.22	414.1	1.25	TP53_A	405.16	7.89	405.16	4.93	TP53_B	419.86	2.49	419.86	5.54	TP53_D	426.35	1.32	426.35	11.12	TP53_E	419.86	2.44	419.86	3.01
BRAF	414.48	5.62	414.48	4.65	CTNNB1	414.48	1.25	414.48	0.57	TP53_A	405.53	4.72	405.53	2.57	TP53_B	420.25	3.84	420.25	4.77	TP53_D	426.76	1.61	426.76	8.78	TP53_E	420.25	2.25	420.25	2.24
BRAF	414.87	6.88	414.87	5.23	CTNNB1	414.87	1.09	414.87	0	TP53_A	405.91	1.6	405.91	0.38	TP53_B	420.64	4.54	420.64	3.21	TP53_D	427.16	2.24	427.16	7.47	TP53_E	420.64	2.1	420.64	2.37
BRAF	415.25	8.06	415.25	5.81	CTNNB1	415.25	0.65	415.25	0.18	TP53_A	406.29	0.36	406.29	0.19	TP53_B	421.04	3.46	421.04	2.3	TP53_D	427.56	3.69	427.56	6.62	TP53_E	421.04	2.91	421.04	3.38
BRAF	415.64	8.7	415.64	4.92	CTNNB1	415.64	1.07	415.64	0.83	TP53_A	406.67	0.15	406.67	0	TP53_B	421.43	1.52	421.43	2.51	TP53_D	427.96	5.58	427.96	5.78	TP53_E	421.43	4.13	421.43	4.11
BRAF	416.02	8.72	416.02	2.24	CTNNB1	416.02	2.31	416.02	1.47	TP53_A	407.05	0	407.05	1.42	TP53_B	421.82	0.46	421.82	2.7	TP53_D	428.37	6.71	428.37	4.77	TP53_E	421.82	4.05	421.82	3.94
BRAF	416.41	8.49	416.41	0.01	CTNNB1	416.41	3.37	416.41	2.18	TP53_A	407.42	0.22	407.42	2.97	TP53_B	422.21	0.62	422.21	2.11	TP53_D	428.77	6.12	428.77	3.58	TP53_E	422.21	2.19	422.21	3.68
BRAF	416.79	8.16	416.79	0	CTNNB1	416.79	3.84	416.79	3.16	TP53_A	407.8	0.44	407.8	3.36	TP53_B	422.61	1.15	422.61	1.8	TP53_D	429.17	4.23	429.17	2.85	TP53_E	422.61	0.3	422.61	4.22
BRAF	417.18	7.55	417.18	1.96	CTNNB1	417.18	3.73	417.18	3.82	TP53_A	408.18	1.9	408.18	3.11	TP53_B	423	1.66	423	2.98	TP53_D	429.57	2.53	429.57	2.83	TP53_E	423	0.09	423	5.84
BRAF	417.56	7.19	417.56	4.08	CTNNB1	417.56	3.07	417.56	3.49	TP53_A	408.56	3.23	408.56	3.16	TP53_B	423.39	2.61	423.39	5.07	TP53_D	429.98	1.96	429.98	2.72	TP53_E	423.39	0.99	423.39	8.14
BRAF	417.95	7.36	417.95	5.04	CTNNB1	417.95	2.08	417.95	2.89	TP53_A	408.94	3.53	408.94	3.45	TP53_B	423.79	4.68	423.79	6.33	TP53_D	430.38	2.27	430.38	2.26	TP53_E	423.79	1.49	423.79	9.42
BRAF	418.33	7.07	418.33	5.08	CTNNB1	418.33	0.97	418.33	3.21	TP53_A	409.31	3.32	409.31	3.32	TP53_B	424.18	8.35	424.18	5.91	TP53_D	430.78	2.7	430.78	2.28	TP53_E	424.18	1.61	424.18	8.16
BRAF	418.72	5.76	418.72	5.19	CTNNB1	418.72	0.06	418.72	4.01	TP53_A	409.69	2.89	409.69	2.68	TP53_B	424.57	12.99	424.57	4.64	TP53_D	431.18	2.76	431.18	3.16	TP53_E	424.57	2.35	424.57	5.77
BRAF	419.11	4.16	419.11	5.92	CTNNB1	419.11	0	419.11	3.89	TP53_A	410.07	2.08	410.07	2.26	TP53_B	424.96	16.81	424.96	4.18	TP53_D	431.59	2.66	431.59	3.88	TP53_E	424.96	4.14	424.96	4.56
BRAF	419.49	3.22	419.49	6.6	CTNNB1	419.49	0.7	419.49	2.57	TP53_A	410.45	1.54	410.45	2.56	TP53_B	425.36	18.88	425.36	5.05	TP53_D	431.99	2.38	431.99	3.6	TP53_E	425.36	6.46	425.36	4.26
BRAF	419.88	3.24	419.88	6.32	CTNNB1	419.88	1.3	419.88	1.14	TP53_A	410.82	1.73	410.82	3.08	TP53_B	425.75	20.08	425.75	5.92	TP53_D	432.39	1.49	432.39	3.26	TP53_E	425.75	7.75	425.75	3.78
BRAF	420.26	3.66	420.26	5.35	CTNNB1	420.26	1.31	420.26	0.89	TP53_A	411.2	2.16	411.2	3.21	TP53_B	426.14	21.17	426.14	5.39	TP53_D	432.79	0.44	432.79	3.89	TP53_E	426.14	7.11	426.14	3.62
BRAF	420.65	3.86	420.65	4.73	CTNNB1	420.65	1.33	420.65	1.95	TP53_A	411.58	2.3	411.58	3.34	TP53_B	426.54	21.57	426.54	3.71	TP53_D	433.2	0.21	433.2	4.43	TP53_E	426.54	5.94	426.54	4.48
BRAF	421.03	4.1	421.03	4.96	CTNNB1	421.03	2.15	421.03	3.11	TP53_A	411.96	2.01	411.96	3.42	TP53_B	426.93	20.85	426.93	2.36	TP53_D	433.6	0.53	433.6	3.76	TP53_E	426.93	5.99	426.93	5.99
BRAF	421.42	4.83	421.42	5.6	CTNNB1	421.42	3.41	421.42	3.52	TP53_A	412.34	1.48	412.34	3.25	TP53_B	427.32	19.78	427.32	2.43	TP53_D	434	0.75	434	2.96	TP53_E	427.32	6.05	427.32	6.86
BRAF	421.8	5.88	421.8	6.05	CTNNB1	421.8	3.84	421.8	3.64	TP53_A	412.71	1.28	412.71	3.07	TP53_B	427.71	19.1	427.71	3.65	TP53_D	434.4	1.16	434.4	3.04	TP53_E	427.71	7.03	427.71	6.15
BRAF	422.19	6.69	422.19	5.95	CTNNB1	422.19	3.21	422.19	3.97	TP53_A	413.09	1.77	413.09	3.4	TP53_B	428.11	18.13	428.11	5.06	TP53_D	434.8	1.71	434.8	3.54	TP53_E	428.11	7.48	428.11	4.61
BRAF	422.57	6.61	422.57	5.44	CTNNB1	422.57	2.88	422.57	4.08	TP53_A	413.47	2.7	413.47	3.93	TP53_B	428.5	15.64	428.5	5.8	TP53_D	435.21	1.63	435.21	4.16	TP53_E	428.5	7.03	428.5	3.75
BRAF	422.96	5.68	422.96	4.85	CTNNB1	422.96	3.65	422.96	3.8	TP53_A	413.85	3.52	413.85	3.98	TP53_B	428.89	11.87	428.89	5.71	TP53_D	435.61	1.15	435.61	4.97	TP53_E	428.89	6.1	428.89	3.76
BRAF	423.34	4.92	423.34	4.16	CTNNB1	423.34	4.43	423.34	3.6	TP53_A	414.23	3.81	414.23	3.55	TP53_B	429.29	8.21	429.29	5.8	TP53_D	436.01	1.45	436.01	5.67	TP53_E	429.29	5.32	429.29	3.57
BRAF	423.73	4.76	423.73	3.33	CTNNB1	423.73	3.78	423.73	3.49	TP53_A	414.6	4.1	414.6	3.29	TP53_B	429.68	5.36	429.68	7.2	TP53_D	436.41	2.81	436.41	5.87	TP53_E	429.68	5.13	429.68	3.07
BRAF	424.11	4.55	424.11	2.69	CTNNB1	424.11	2.23	424.11	3.03	TP53_A	414.98	4.88	414.98	3.71	TP53_B	430.07	3.5	430.07	9.09	TP53_D	436.82	4.3	436.82	5.55	TP53_E	430.07	5.49	430.07	3.69
BRAF	424.5	4.32	424.5	2.36	CTNNB1	424.5	1.52	424.5	2.34	TP53_A	415.36	6.06	415.36	4.17	TP53_B	430.46	2.99	430.46	9.75	TP53_D	437.22	4.85	437.22	4.99	TP53_E	430.46	5.93	430.46	6.01
BRAF	424.88	4.08	424.88	2.39	CTNNB1	424.88	1.66	424.88	2.15	TP53_A	415.74	6.99	415.74	3.36	TP53_B	430.86	3.42	430.86	9.36	TP53_D	437.62	4.04	437.62	4.82	TP53_E	430.86	5.97	430.86	8.69
BRAF	425.27	4.25	425.27	2.61	CTNNB1	425.27	1.81	425.27	2.53	TP53_A	416.11	6.7	416.11	2.4	TP53_B	431.25	3.28	431.25	9.6	TP53_D	438.02	2.65	438.02	5.34	TP53_E	431.25	5.6	431.25	10.18
BRAF	425.65	5.42	425.65	2.79	CTNNB1	425.65	1.82	425.65	2.64	TP53_A	416.49	5.09	416.49	1.45	TP53_B	431.64	1.88	431.64	11.01	TP53_D	438.43	1.9	438.43	5.97	TP53_E	431.64	5.07	431.64	10.35
BRAF	426.04	6.42	426.04	3.11	CTNNB1	426.04	1.45	426.04	2.1	TP53_A	416.87	3.3	416.87	0	TP53_B	432.04	0.68	432.04	12.75	TP53_D	438.83	1.84	438.83	5.74	TP53_E	432.04	4.61	432.04	10.02
BRAF	426.42	6.38	426.42	3.49	CTNNB1	426.42	1.99	426.42	1.35	TP53_A	417.25	2.24	417.25	0.14	TP53_B	432.43	1.12	432.43	13.51	TP53_D	439.23	1.92	439.23	4.51	TP53_E	432.43	4.69	432.43	9.7
BRAF	426.81	6.1	426.81	3.05	CTNNB1	426.81	4.11	426.81	0.88	TP53_A	417.63	1.84	417.63	1.82	TP53_B	432.82	2.49	432.82	12.25	TP53_D	439.63	2.11	439.63	3.35	TP53_E	432.82	5.59	432.82	9.43
BRAF	427.19	6.41	427.19	2.4	CTNNB1	427.19	6.76	427.19	1.19	TP53_A	418	1.72	418	3.94	TP53_B	433.21	3.35	433.21	9.46	TP53_D	440.04	2.24	440.04	2.9	TP53_E	433.21	6.51	433.21	9.55
BRAF	427.58	6.97	427.58	1.76	CTNNB1	427.58	8.42	427.58	2.48	TP53_A	418.38	1.65	418.38	5.13	TP53_B	433.61	3.34	433.61	6.84	TP53_D	440.44	1.76	440.44	2.56	TP53_E	433.61	6.23	433.61	10.05
BRAF	427.96	7.28	427.96	0.67	CTNNB1	427.96	8.75	427.96	3.68	TP53_A	418.76	2.13	418.76	4.87	TP53_B	434	2.6	434	5.2	TP53_D	440.84	0.7	440.84	2.02	TP53_E	434	4.89	434	9.89
BRAF	428.35	7.48	428.35	0.07	CTNNB1	428.35	7.97	428.35	3.65	TP53_A	419.14	4	419.14	3.76	TP53_B	434.39	1.51	434.39	4.31	TP53_D	441.24	0	441.24	1.74	TP53_E	434.39	3.84	434.39	8.48
BRAF	428.74	7.85	428.74	0	CTNNB1	428.74	6.62	428.74	2.68	TP53_A	419.52	6.21	419.52	2.65	TP53_B	434.79	1.06	434.79	3.95	TP53_D	441.65	0.36	441.65	1.9	TP53_E	434.79	3.76	434.79	7.2
BRAF	429.12	8.39	429.12	0.87	CTNNB1	429.12	5.7	429.12	2.36	TP53_A	419.89	6.73	419.89	2.19	TP53_B	435.18	1.98	435.18	4.03	TP53_D	442.05	1.26	442.05	2.24	TP53_E	435.18	3.98	435.18	7.52
BRAF	429.51	8.88	429.51	1.93	CTNNB1	429.51	5.36	429.51	2.03	TP53_A	420.27	5.47	420.27	2.6	TP53_B	435.57	3.24	435.57	4.38	TP53_D	442.45	1.59	442.45	2.58	TP53_E	435.57	3.62	435.57	8.44
BRAF	429.89	9.25	429.89	2.22	CTNNB1	429.89	5.07	429.89	2.81	TP53_A	420.65	3.61	420.65	2.93	TP53_B	435.96	3.06	435.96	4.74	TP53_D	442.85	1.13	442.85	2.74	TP53_E	435.96	2.66	435.96	7.97
BRAF	430.28	10.12	430.28	2.35	CTNNB1	430.28	5.15	430.28	5.06	TP53_A	421.03	1.79	421.03	3.25	TP53_B	436.36	1.76	436.36	4.98	TP53_D	443.26	0.77	443.26	3.05	TP53_E	436.36	2.08	436.36	6.39
BRAF	430.66	12.09	430.66	3.19	CTNNB1	430.66	5.75	430.66	7.42	TP53_A	421.4	1.21	421.4	3.54	TP53_B	436.75	1.38	436.75	5.14	TP53_D	443.66	1.34	443.66	3.74	TP53_E	436.75	2.63	436.75	5.72
BRAF	431.05	14.4	431.05	4.6	CTNNB1	431.05	5.98	431.05	8.42	TP53_A	421.78	0.64	421.78	3.65	TP53_B	437.14	2.24	437.14	5.25	TP53_D	444.06	2.39	444.06	3.66	TP53_E	437.14	3.49	437.14	6.45
BRAF	431.43	15.53	431.43	6.17	CTNNB1	431.43	5.48	431.43	7.64	TP53_A	422.16	0.8	422.16	3.61	TP53_B	437.54	2.61	437.54	5.24	TP53_D	444.46	3.13	444.46	2.16	TP53_E	437.54	3.29	437.54	6.83
BRAF	431.82	15.14	431.82	7.05	CTNNB1	431.82	5.35	431.82	5.68	TP53_A	422.54	1.94	422.54	3.44	TP53_B	437.93	1.63	437.93	4.88	TP53_D	444.87	3.55	444.87	0.63	TP53_E	437.93	2.02	437.93	6.07
BRAF	432.2	13.98	432.2	6.46	CTNNB1	432.2	6.3	432.2	3.69	TP53_A	422.92	3.24	422.92	3.45	TP53_B	438.32	0.32	438.32	4.15	TP53_D	445.27	3.79	445.27	0.05	TP53_E	438.32	0.74	438.32	5.44
BRAF	432.59	12.64	432.59	5.31	CTNNB1	432.59	7.58	432.59	2.71	TP53_A	423.29	4.04	423.29	3.46	TP53_B	438.71	0.16	438.71	3.44	TP53_D	445.67	3.69	445.67	0.02	TP53_E	438.71	0.03	438.71	5.72
BRAF	432.97	11.23	432.97	4.95	CTNNB1	432.97	8.48	432.97	2.81	TP53_A	423.67	4.22	423.67	3.53	TP53_B	439.11	0	439.11	3.16	TP53_D	446.07	3.51	446.07	0.49	TP53_E	439.11	0	439.11	6.01
BRAF	433.36	9.66	433.36	4.87	CTNNB1	433.36	8.91	433.36	3.15	TP53_A	424.05	4.35	424.05	4.2	TP53_B	439.5	0.77	439.5	2.88	TP53_D	446.48	3.63	446.48	1.46	TP53_E	439.5	0.58	439.5	7.35
BRAF	433.74	8.02	433.74	4.21	CTNNB1	433.74	8.63	433.74	2.82	TP53_A	424.43	4.68	424.43	5.08	TP53_B	439.89	1.77	439.89	2.44	TP53_D	446.88	3.64	446.88	2.28	TP53_E	439.89	1.49	439.89	7.88
BRAF	434.13	6.63	434.13	3.62	CTNNB1	434.13	7.77	434.13	1.56	TP53_A	424.81	4.77	424.81	5.65	TP53_B	440.29	1.81	440.29	2.48	TP53_D	447.28	2.82	447.28	2.42	TP53_E	440.29	2.37	440.29	6.02
BRAF	434.51	5.17	434.51	4.24	CTNNB1	434.51	7.06	434.51	0.11	TP53_A	425.18	4.61	425.18	6.33	TP53_B	440.68	0.86	440.68	2.7	TP53_D	447.68	1.49	447.68	1.69	TP53_E	440.68	3.29	440.68	2.24
BRAF	434.9	3.17	434.9	6.04	CTNNB1	434.9	6.52	434.9	0	TP53_A	425.56	4.9	425.56	6.6	TP53_B	441.07	0.03	441.07	2.22	TP53_D	448.09	0.5	448.09	0.57	TP53_E	441.07	4.04	441.07	0
BRAF	435.28	1.59	435.28	8.16	CTNNB1	435.28	5.4	435.28	2.03	TP53_A	425.94	5.86	425.94	6.87	TP53_B	441.46	0	441.46	1.22	TP53_D	448.49	0	448.49	0.03	TP53_E	441.46	4.23	441.46	1.9
BRAF	435.67	1.9	435.67	9.66	CTNNB1	435.67	3.36	435.67	4.77	TP53_A	426.32	6.77	426.32	5.88	TP53_B	441.86	0	441.86	0.5	TP53_D	448.89	0.19	448.89	0.42	TP53_E	441.86	3.97	441.86	6.35
BRAF	436.05	3.94	436.05	9.73	CTNNB1	436.05	1.12	436.05	5.87	TP53_A	426.69	6.7	426.69	3.41	TP53_B	442.25	0	442.25	0.29	TP53_D	449.29	1.58	449.29	1.47	TP53_E	442.25	3.51	442.25	9.37
BRAF	436.44	6.03	436.44	8.14	CTNNB1	436.44	0.24	436.44	5.14	TP53_A	427.07	5.5	427.07	1.48	TP53_B	442.64	0	442.64	0.86	TP53_D	449.7	3.54	449.7	3.03	TP53_E	442.64	2.72	442.64	9.27
BRAF	436.82	6.48	436.82	5.98	CTNNB1	436.82	1.71	436.82	4.17	TP53_A	427.45	3.69	427.45	1.23	TP53_B	443.04	0	443.04	2.16	TP53_D	450.1	4.37	450.1	4.75	TP53_E	443.04	1.86	443.04	7.19
BRAF	437.21	5.18	437.21	4.59	CTNNB1	437.21	4.1	437.21	3.49	TP53_A	427.83	1.76	427.83	1.92	TP53_B	443.43	0	443.43	3.5	TP53_D	450.5	3.48	450.5	5.91	TP53_E	443.43	1.77	443.43	4.89
BRAF	437.6	3.84	437.6	3.98	CTNNB1	437.6	4.97	437.6	2.72	TP53_A	428.21	1.02	428.21	2.67	TP53_B	443.82	0	443.82	4.51	TP53_D	450.9	2.1	450.9	6.08	TP53_E	443.82	2.42	443.82	3.38
BRAF	437.98	3.8	437.98	3.33	CTNNB1	437.98	3.93	437.98	2.46	TP53_A	428.58	0.29	428.58	3.46	TP53_B	444.21	0	444.21	4.84	TP53_D	451.3	1.56	451.3	5.35	TP53_E	444.21	3.02	444.21	2.72
BRAF	438.37	4.38	438.37	2.75	CTNNB1	438.37	2.27	438.37	3.2	TP53_A	428.96	0	428.96	4.52	TP53_B	444.61	0	444.61	3.9	TP53_D	451.71	1.95	451.71	4.19	TP53_E	444.61	3.52	444.61	2.58
BRAF	438.75	4.33	438.75	2.68	CTNNB1	438.75	0.78	438.75	3.93	TP53_A	429.34	0.87	429.34	5.72	TP53_B	445	0	445	2.53	TP53_D	452.11	2.57	452.11	3.25	TP53_E	445	4.14	445	2.87
BRAF	439.14	4.03	439.14	2.58	CTNNB1	439.14	0	439.14	3.99	TP53_A	429.72	2.2	429.72	6.15	TP53_B	445.39	0	445.39	2.17	TP53_D	452.51	2.96	452.51	2.66	TP53_E	445.39	4.83	445.39	3.68
BRAF	439.52	4.28	439.52	2.36	CTNNB1	439.52	0.4	439.52	4.56	TP53_A	430.1	3.05	430.1	4.83	TP53_B	445.79	0	445.79	2.55	TP53_D	452.91	3.02	452.91	2.31	TP53_E	445.79	6.16	445.79	4.82
BRAF	439.91	4.53	439.91	2.15	CTNNB1	439.91	0.81	439.91	6.25	TP53_A	430.47	3.22	430.47	3.64	TP53_B	446.18	0	446.18	2.93	TP53_D	453.32	2.4	453.32	2.38	TP53_E	446.18	8.01	446.18	5.99
BRAF	440.29	5.48	440.29	2.23	CTNNB1	440.29	3.1	440.29	7.62	TP53_A	430.85	3.21	430.85	2.44	TP53_B	446.57	0	446.57	3.64	TP53_D	453.72	1.21	453.72	2.34	TP53_E	446.57	8.39	446.57	7.19
BRAF	440.68	5.68	440.68	3.21	CTNNB1	440.68	4.98	440.68	7.66	TP53_A	431.23	3.47	431.23	1.33	TP53_B	446.96	0.04	446.96	5.25	TP53_D	454.12	0.85	454.12	1.39	TP53_E	446.96	6.4	446.96	8.23
BRAF	441.06	4.8	441.06	4.14	CTNNB1	441.06	5.04	441.06	7.12	TP53_A	431.61	4.18	431.61	2.51	TP53_B	447.36	0.28	447.36	7.17	TP53_D	454.52	1.98	454.52	0.13	TP53_E	447.36	4.09	447.36	8.53
BRAF	441.45	3.55	441.45	3.97	CTNNB1	441.45	4.42	441.45	6.96	TP53_A	431.98	5.25	431.98	4.42	TP53_B	447.75	0.2	447.75	7.74	TP53_D	454.93	3.46	454.93	0	TP53_E	447.75	3.61	447.75	8.01
BRAF	441.83	2.64	441.83	2.73	CTNNB1	441.83	5.06	441.83	7.09	TP53_A	432.36	6.08	432.36	5.26	TP53_B	448.14	0	448.14	6.13	TP53_D	455.33	4.76	455.33	1.02	TP53_E	448.14	4.71	448.14	7.05
BRAF	442.22	2.15	442.22	1.47	CTNNB1	442.22	6.39	442.22	6.55	TP53_A	432.74	6.29	432.74	4.71	TP53_B	448.54	0.03	448.54	3.77	TP53_D	455.73	6.22	455.73	1.69	TP53_E	448.54	5.84	448.54	5.69
BRAF	442.6	1.87	442.6	1.08	CTNNB1	442.6	6.14	442.6	5.06	TP53_A	433.12	6.3	433.12	3.57	TP53_B	448.93	0.31	448.93	2.94	TP53_D	456.13	6.86	456.13	1.02	TP53_E	448.93	6.19	448.93	4.34
BRAF	442.99	1.55	442.99	1.56	CTNNB1	442.99	3.77	442.99	3.93	TP53_A	433.5	6.28	433.5	2.69	TP53_B	449.32	0.55	449.32	4.01	TP53_D	456.54	5.27	456.54	0.26	TP53_E	449.32	6.07	449.32	4.15
BRAF	443.37	0.85	443.37	2.36	CTNNB1	443.37	1.39	443.37	4.27	TP53_A	433.87	5.69	433.87	1.89	TP53_B	449.71	0.66	449.71	5.03	TP53_D	456.94	2.25	456.94	1.02	TP53_E	449.71	5.99	449.71	5.35
BRAF	443.76	0	443.76	2.65	CTNNB1	443.76	0.99	443.76	5.6	TP53_A	434.25	4.79	434.25	0.73	TP53_B	450.11	0.84	450.11	4.31	TP53_D	457.34	0.54	457.34	2.4	TP53_E	450.11	5.9	450.11	6.49
BRAF	444.14	0.08	444.14	2.17	CTNNB1	444.14	2.28	444.14	6.94	TP53_A	434.63	4.44	434.63	0	TP53_B	450.5	1.27	450.5	2.54	TP53_D	457.74	1.46	457.74	2.53	TP53_E	450.5	5.28	450.5	6.14
BRAF	444.53	1.48	444.53	2.15	CTNNB1	444.53	3.84	444.53	7.67	TP53_A	435.01	4.28	435.01	0.34	TP53_B	450.89	1.73	450.89	1.39	TP53_D	458.15	3.07	458.15	1.74	TP53_E	450.89	4.78	450.89	4.64
BRAF	444.91	3.53	444.91	3.17	CTNNB1	444.91	5.57	444.91	7.47	TP53_A	435.39	3.81	435.39	0.69	TP53_B	451.29	1.83	451.29	1.22	TP53_D	458.55	3.15	458.55	1.39	TP53_E	451.29	4.27	451.29	3.24
BRAF	445.3	5.19	445.3	3.49	CTNNB1	445.3	7.66	445.3	6.37	TP53_A	435.76	3.35	435.76	2.02	TP53_B	451.68	1.7	451.68	1.26	TP53_D	458.95	2.14	458.95	1.34	TP53_E	451.68	3.83	451.68	2.55
BRAF	445.68	5.75	445.68	1.93	CTNNB1	445.68	8.92	445.68	5	TP53_A	436.14	1.93	436.14	2.86	TP53_B	452.07	2.11	452.07	1.21	TP53_D	459.35	1.53	459.35	0.77	TP53_E	452.07	4.21	452.07	2.69
BRAF	446.07	5.58	446.07	0.39	CTNNB1	446.07	8.72	446.07	4.37	TP53_A	436.52	1.03	436.52	3.22	TP53_B	452.46	2.73	452.46	1.29	TP53_D	459.76	1.58	459.76	0.1	TP53_E	452.46	4.71	452.46	3.75
BRAF	446.46	5.51	446.46	0.93	CTNNB1	446.46	8.55	446.46	4.66	TP53_A	436.9	0.92	436.9	3.12	TP53_B	452.86	2.37	452.86	1.68	TP53_D	460.16	1.83	460.16	0.37	TP53_E	452.86	4.9	452.86	5.28
BRAF	446.84	5.31	446.84	2.73	CTNNB1	446.84	9.1	446.84	5	TP53_A	437.27	1.43	437.27	2.25	TP53_B	453.25	1.25	453.25	2.49	TP53_D	460.56	2.34	460.56	1.23	TP53_E	453.25	4.97	453.25	6.48
BRAF	447.23	4.38	447.23	3.99	CTNNB1	447.23	9.32	447.23	4.77	TP53_A	437.65	2.43	437.65	0.98	TP53_B	453.64	0.72	453.64	3.5	TP53_D	460.96	3.3	460.96	1.36	TP53_E	453.64	5.16	453.64	6.83
BRAF	447.61	3.06	447.61	4.67	CTNNB1	447.61	9.03	447.61	4.12	TP53_A	438.03	3.68	438.03	0.09	TP53_B	454.04	0.94	454.04	3.95	TP53_D	461.37	4.1	461.37	0.68	TP53_E	454.04	5.34	454.04	6.35
BRAF	448	2.2	448	5.55	CTNNB1	448	8.9	448	3.16	TP53_A	438.41	4.37	438.41	0	TP53_B	454.43	0.8	454.43	3.2	TP53_D	461.77	4.02	461.77	0.14	TP53_E	454.43	5.11	454.43	5.48
BRAF	448.38	2.04	448.38	6.23	CTNNB1	448.38	8.78	448.38	1.75	TP53_A	438.79	3.44	438.79	0.88	TP53_B	454.82	0.11	454.82	1.7	TP53_D	462.17	3.13	462.17	0.33	TP53_E	454.82	4.3	454.82	4.4
BRAF	448.77	2.29	448.77	5.92	CTNNB1	448.77	8.07	448.77	0.27	TP53_A	439.16	1.2	439.16	2.61	TP53_B	455.21	0.28	455.21	0.83	TP53_D	462.57	2.26	462.57	1.39	TP53_E	455.21	3.12	455.21	2.93
BRAF	449.15	2.99	449.15	4.94	CTNNB1	449.15	6.99	449.15	0	TP53_A	439.54	0	439.54	3.92	TP53_B	455.61	1.64	455.61	1.36	TP53_D	462.98	2.49	462.98	3.05	TP53_E	455.61	2.16	455.61	1.79
BRAF	449.54	3.91	449.54	3.98	CTNNB1	449.54	6.57	449.54	1.68	TP53_A	439.92	0.92	439.92	3.92	TP53_B	456	3.1	456	2.27	TP53_D	463.38	3.74	463.38	4.31	TP53_E	456	1.96	456	1.91
BRAF	449.92	4.33	449.92	3.24	CTNNB1	449.92	7.01	449.92	2.99	TP53_A	440.3	2.49	440.3	3.91	TP53_B	456.39	3.87	456.39	2.05	TP53_D	463.78	4.29	463.78	4.08	TP53_E	456.39	2.48	456.39	2.73
BRAF	450.31	3.96	450.31	3.04	CTNNB1	450.31	6.91	450.31	4.31	TP53_A	440.68	3.22	440.68	2.85	TP53_B	456.79	3.67	456.79	0.96	TP53_D	464.18	3.15	464.18	2.76	TP53_E	456.79	3.47	456.79	3.29
BRAF	450.69	3.29	450.69	3.78	CTNNB1	450.69	5.38	450.69	5.92	TP53_A	441.05	3.2	441.05	1.4	TP53_B	457.18	2.32	457.18	0.9	TP53_D	464.59	1.53	464.59	2.08	TP53_E	457.18	4.47	457.18	3.68
BRAF	451.08	2.78	451.08	4.96	CTNNB1	451.08	3.43	451.08	5.69	TP53_A	441.43	2.8	441.43	0.33	TP53_B	457.57	0.7	457.57	2.8	TP53_D	464.99	0.87	464.99	2.64	TP53_E	457.57	4.37	457.57	3.93
BRAF	451.46	2.46	451.46	5.46	CTNNB1	451.46	1.95	451.46	4.79	TP53_A	441.81	2.6	441.81	0	TP53_B	457.96	0	457.96	5.38	TP53_D	465.39	1.14	465.39	3.17	TP53_E	457.96	2.58	457.96	3.84
BRAF	451.85	2.12	451.85	5.09	CTNNB1	451.85	0.73	451.85	4.81	TP53_A	442.19	2.87	442.19	0	TP53_B	458.36	0.53	458.36	6.78	TP53_D	465.79	1.57	465.79	3.15	TP53_E	458.36	0.64	458.36	4.09
BRAF	452.23	1.89	452.23	4.72	CTNNB1	452.23	0	452.23	5.64	TP53_A	442.56	3.14	442.56	0	TP53_B	458.75	2.08	458.75	6.86	TP53_D	466.2	1.74	466.2	3.46	TP53_E	458.75	0.84	458.75	4.92
BRAF	452.62	2.26	452.62	3.24	CTNNB1	452.62	0.56	452.62	6.05	TP53_A	442.94	3.89	442.94	0	TP53_B	459.14	4.11	459.14	6.6	TP53_D	466.6	1.64	466.6	4.04	TP53_E	459.14	2.92	459.14	5.33
BRAF	453	3.23	453	2.14	CTNNB1	453	2.11	453	5.84	TP53_A	443.32	3.99	443.32	0	TP53_B	459.54	5.22	459.54	6.15	TP53_D	467	1.64	467	3.94	TP53_E	459.54	4.35	459.54	4.91
BRAF	453.39	4.33	453.39	1.96	CTNNB1	453.39	3.54	453.39	5.58	TP53_A	443.7	3.36	443.7	0	TP53_B	459.93	4.34	459.93	5.1	TP53_D	467.4	2.33	467.4	3.53	TP53_E	459.93	4.01	459.93	4.27
BRAF	453.77	5.26	453.77	2.36	CTNNB1	453.77	4.21	453.77	5.16	TP53_A	444.08	2.49	444.08	0	TP53_B	460.32	2.33	460.32	4.16	TP53_D	467.8	3.77	467.8	4.01	TP53_E	460.32	3.25	460.32	3.84
BRAF	454.16	5.47	454.16	2.86	CTNNB1	454.16	4.13	454.16	4.38	TP53_A	444.45	1.79	444.45	0	TP53_B	460.71	1.2	460.71	4.05	TP53_D	468.21	5.28	468.21	5.34	TP53_E	460.71	3.24	460.71	3.74
BRAF	454.54	4.89	454.54	3.35	CTNNB1	454.54	4.04	454.54	3.82	TP53_A	444.83	1.33	444.83	0	TP53_B	461.11	1.76	461.11	4.01	TP53_D	468.61	5.83	468.61	6.29	TP53_E	461.11	3.88	461.11	4.12
BRAF	454.93	4.32	454.93	3.72	CTNNB1	454.93	3.32	454.93	4.25	TP53_A	445.21	1.32	445.21	0	TP53_B	461.5	3.04	461.5	3.51	TP53_D	469.01	4.86	469.01	5.97	TP53_E	461.5	4.7	461.5	4.75
BRAF	455.32	2.85	455.32	3.9	CTNNB1	455.32	2.64	455.32	5.58	TP53_A	445.59	2.16	445.59	0	TP53_B	461.89	3.77	461.89	3.15	TP53_D	469.41	3.15	469.41	4.3	TP53_E	461.89	5.16	461.89	5.06
BRAF	455.7	2.73	455.7	4.29	CTNNB1	455.7	2.52	455.7	6.56	TP53_A	445.97	3.6	445.97	0	TP53_B	462.29	4.18	462.29	2.71	TP53_D	469.82	2.2	469.82	1.85	TP53_E	462.29	5.04	462.29	4.79
BRAF	456.09	3.44	456.09	4.89	CTNNB1	456.09	3.14	456.09	6.18	TP53_A	446.34	4.82	446.34	0	TP53_B	462.68	5.59	462.68	1.35	TP53_D	470.22	2.42	470.22	0.02	TP53_E	462.68	4.76	462.68	4.49
BRAF	456.47	3.78	456.47	4.67	CTNNB1	456.47	3.98	456.47	5.08	TP53_A	446.72	5.33	446.72	0	TP53_B	463.07	7.38	463.07	0	TP53_D	470.62	3.08	470.62	0.02	TP53_E	463.07	4.55	463.07	4.72
BRAF	456.86	3.67	456.86	3.41	CTNNB1	456.86	3.82	456.86	4.37	TP53_A	447.1	5.04	447.1	0	TP53_B	463.46	7.19	463.46	0.15	TP53_D	471.02	3.6	471.02	1.3	TP53_E	463.46	4.04	463.46	5.1
BRAF	457.24	2.87	457.24	2.38	CTNNB1	457.24	2.29	457.24	4.56	TP53_A	447.48	4.18	447.48	0	TP53_B	463.86	5.14	463.86	1.21	TP53_D	471.43	3.65	471.43	2.18	TP53_E	463.86	3.23	463.86	5
BRAF	457.63	1.42	457.63	2.26	CTNNB1	457.63	0.65	457.63	5.47	TP53_A	447.85	3.26	447.85	0	TP53_B	464.25	4.21	464.25	1.5	TP53_D	471.83	3.17	471.83	2.2	TP53_E	464.25	2.39	464.25	4.62
BRAF	458.01	0.77	458.01	2.41	CTNNB1	458.01	0	458.01	6.08	TP53_A	448.23	2.8	448.23	0	TP53_B	464.64	5.39	464.64	1.31	TP53_D	472.23	2.99	472.23	2.17	TP53_E	464.64	1.33	464.64	4.38
BRAF	458.4	1.63	458.4	2.1	CTNNB1	458.4	0.08	458.4	5.35	TP53_A	448.61	3.36	448.61	0	TP53_B	465.04	6.54	465.04	2.21	TP53_D	472.63	3.97	472.63	2.22	TP53_E	465.04	0.25	465.04	4.4
BRAF	458.78	3	458.78	1.6	CTNNB1	458.78	0.25	458.78	3.62	TP53_A	448.99	4.5	448.99	0	TP53_B	465.43	6.2	465.43	3.2	TP53_D	473.04	5.1	473.04	1.98	TP53_E	465.43	0	465.43	4.61
BRAF	459.17	4.03	459.17	1.9	CTNNB1	459.17	0.6	459.17	2.44	TP53_A	449.37	4.81	449.37	0.46	TP53_B	465.82	4.85	465.82	4.19	TP53_D	473.44	5.31	473.44	1.95	TP53_E	465.82	0.78	465.82	4.89
BRAF	459.55	4.59	459.55	3.34	CTNNB1	459.55	1.43	459.55	2.84	TP53_A	449.74	5.13	449.74	0.52	TP53_B	466.21	3.39	466.21	5.46	TP53_D	473.84	4.16	473.84	2.55	TP53_E	466.21	1.64	466.21	5.32
BRAF	459.94	4.45	459.94	4.91	CTNNB1	459.94	2.4	459.94	4.11	TP53_A	450.12	5.14	450.12	0.58	TP53_B	466.61	2.43	466.61	5.09	TP53_D	474.24	2.57	474.24	3.22	TP53_E	466.61	1.95	466.61	6.16
BRAF	460.32	3.74	460.32	4.98	CTNNB1	460.32	2.93	460.32	5.04	TP53_A	450.5	5.56	450.5	1.49	TP53_B	467	2.08	467	3.96	TP53_D	474.65	1.43	474.65	3.43	TP53_E	467	1.66	467	6.99
BRAF	460.71	3.76	460.71	2.86	CTNNB1	460.71	2.65	460.71	5.21	TP53_A	450.88	6.51	450.88	2.24	TP53_B	467.39	1.81	467.39	3.04	TP53_D	475.05	0.95	475.05	3.13	TP53_E	467.39	1.18	467.39	7.05
BRAF	461.09	5.16	461.09	0.38	CTNNB1	461.09	1.72	461.09	4.97	TP53_A	451.26	6.81	451.26	1.56	TP53_B	467.79	1.09	467.79	2.71	TP53_D	475.45	1.34	475.45	2.65	TP53_E	467.79	1.43	467.79	6.17
BRAF	461.48	6.46	461.48	0	CTNNB1	461.48	1.03	461.48	4.63	TP53_A	451.63	5.99	451.63	0.52	TP53_B	468.18	0.32	468.18	3.2	TP53_D	475.85	2.16	475.85	2.45	TP53_E	468.18	3.14	468.18	4.46
BRAF	461.86	6.02	461.86	1.33	CTNNB1	461.86	1.26	461.86	4.17	TP53_A	452.01	5.19	452.01	0.87	TP53_B	468.57	0.66	468.57	4.29	TP53_D	476.26	2.33	476.26	2.67	TP53_E	468.57	5.52	468.57	2.3
BRAF	462.25	4.2	462.25	2.45	CTNNB1	462.25	2.03	462.25	3.47	TP53_A	452.39	5.22	452.39	2.24	TP53_B	468.96	2.15	468.96	5.04	TP53_D	476.66	1.65	476.66	3.33	TP53_E	468.96	6.81	468.96	0.6
BRAF	462.63	2.59	462.63	2.77	CTNNB1	462.63	2.45	462.63	2.78	TP53_A	452.77	5.56	452.77	2.64	TP53_B	469.36	3.37	469.36	4.75	TP53_D	477.06	0.62	477.06	4.53	TP53_E	469.36	6.86	469.36	0
BRAF	463.02	2.39	463.02	2.43	CTNNB1	463.02	2.25	463.02	2.17	TP53_A	453.15	5.51	453.15	1.78	TP53_B	469.75	3.63	469.75	3.68	TP53_D	477.46	0	477.46	5.53	TP53_E	469.75	7.01	469.75	0.31
BRAF	463.4	3.09	463.4	1.37	CTNNB1	463.4	2.16	463.4	1.46	TP53_A	453.52	4.89	453.52	1.82	TP53_B	470.14	3.75	470.14	2.56	TP53_D	477.87	0.4	477.87	3.15	TP53_E	470.14	7.51	470.14	0.75
BRAF	463.79	2.98	463.79	0.39	CTNNB1	463.79	2.82	463.79	0.86	TP53_A	453.9	3.95	453.9	3.33	TP53_B	470.54	4.39	470.54	1.96	TP53_D	478.27	1.48	478.27	1.6	TP53_E	470.54	7.21	470.54	0.71
BRAF	464.18	1.78	464.18	0.62	CTNNB1	464.18	3.87	464.18	0.9	TP53_A	454.28	3.41	454.28	3.84	TP53_B	470.93	5.18	470.93	1.84	TP53_D	478.67	2.3	478.67	1.07	TP53_E	470.93	5.79	470.93	0.38
BRAF	464.56	0.99	464.56	0.85	CTNNB1	464.56	4.74	464.56	1.9	TP53_A	454.66	3.94	454.66	4.35	TP53_B	471.32	5.44	471.32	1.65	TP53_D	479.07	2.83	479.07	0.99	TP53_E	471.32	4.3	471.32	0.23
BRAF	464.95	1.54	464.95	2.57	CTNNB1	464.95	5.3	464.95	3.58	TP53_A	455.03	5.14	455.03	4.29	TP53_B	471.71	4.95	471.71	1.31	TP53_D	479.48	3.39	479.48	1.14	TP53_E	471.71	3.89	471.71	0.35
BRAF	465.33	2.58	465.33	4.03	CTNNB1	465.33	5.5	465.33	4.89	TP53_A	455.41	5.99	455.41	4.05	TP53_B	472.11	3.98	472.11	1.18	TP53_D	479.88	3.66	479.88	1.87	TP53_E	472.11	4.75	472.11	0.75
BRAF	465.72	2.52	465.72	4.74	CTNNB1	465.72	4.97	465.72	5.14	TP53_A	455.79	6.16	455.79	3.4	TP53_B	472.5	3.07	472.5	1.32	TP53_D	480.28	3.43	480.28	3.05	TP53_E	472.5	5.92	472.5	1.61
BRAF	466.1	1.06	466.1	5.28	CTNNB1	466.1	3.61	466.1	4.51	TP53_A	456.17	6.1	456.17	2.08	TP53_B	472.89	2.94	472.89	1.52	TP53_D	480.68	3.2	480.68	3.64	TP53_E	472.89	5.93	472.89	2.69
BRAF	466.49	0	466.49	5.59	CTNNB1	466.49	1.96	466.49	3.25	TP53_A	456.55	6.04	456.55	0.85	TP53_B	473.29	3.89	473.29	1.69	TP53_D	481.09	3.31	481.09	2.97	TP53_E	473.29	4.42	473.29	3.3
BRAF	466.87	0.65	466.87	5.54	CTNNB1	466.87	0.65	466.87	2.05	TP53_A	456.92	5.92	456.92	0.25	TP53_B	473.68	5.37	473.68	2.16	TP53_D	481.49	3.32	481.49	1.77	TP53_E	473.68	2.95	473.68	3.4
BRAF	467.26	2.2	467.26	5.4	CTNNB1	467.26	0	467.26	1.84	TP53_A	457.3	5.9	457.3	0.38	TP53_B	474.07	6.5	474.07	3.23	TP53_D	481.89	3.11	481.89	1.61	TP53_E	474.07	3.28	474.07	3.42
BRAF	467.64	3.48	467.64	4.64	CTNNB1	467.64	0.3	467.64	2.33	TP53_A	457.68	5.96	457.68	1.15	TP53_B	474.46	6.62	474.46	4.05	TP53_D	482.29	2.88	482.29	3.15	TP53_E	474.46	5.09	474.46	3.27
BRAF	468.03	4.14	468.03	2.65	CTNNB1	468.03	1.41	468.03	2.37	TP53_A	458.06	5.77	458.06	1.92	TP53_B	474.86	5.71	474.86	3.48	TP53_D	482.7	2.25	482.7	5.17	TP53_E	474.86	5.84	474.86	3.12
BRAF	468.41	4.27	468.41	0.65	CTNNB1	468.41	2.34	468.41	1.64	TP53_A	458.44	4.92	458.44	2.22	TP53_B	475.25	4.75	475.25	2.25	TP53_D	483.1	1.43	483.1	5.65	TP53_E	475.25	6.58	475.25	2.59
BRAF	468.8	4.19	468.8	0	CTNNB1	468.8	2.35	468.8	0.91	TP53_A	458.81	3.47	458.81	2.25	TP53_B	475.64	4.67	475.64	1.98	TP53_D	483.5	1.88	483.5	3.86	TP53_E	475.64	6.62	475.64	2.66
BRAF	469.18	4.43	469.18	0.32	CTNNB1	469.18	2.36	469.18	0.84	TP53_A	459.19	2.37	459.19	2.06	TP53_B	476.04	5.35	476.04	2.9	TP53_D	483.9	3.92	483.9	1.28	TP53_E	476.04	5.72	476.04	3.3
BRAF	469.57	5.36	469.57	1	CTNNB1	469.57	2.26	469.57	1.16	TP53_A	459.57	2.84	459.57	1.88	TP53_B	476.43	6.27	476.43	3.65	TP53_D	484.3	5.79	484.3	0	TP53_E	476.43	5.37	476.43	3.49
BRAF	469.95	5.97	469.95	1.97	CTNNB1	469.95	3.17	469.95	1.29	TP53_A	459.95	4.66	459.95	0.85	TP53_B	476.82	6.63	476.82	3.35	TP53_D	484.71	6.06	484.71	0.24	TP53_E	476.82	6.32	476.82	2.78
BRAF	470.34	6.58	470.34	2.82	CTNNB1	470.34	5.23	470.34	1.31	TP53_A	460.32	6.3	460.32	0	TP53_B	477.21	5.67	477.21	2.81	TP53_D	485.11	5.01	485.11	0.73	TP53_E	477.21	7.3	477.21	1.66
BRAF	470.72	7.12	470.72	3.02	CTNNB1	470.72	7.78	470.72	1.39	TP53_A	460.7	6.61	460.7	0.58	TP53_B	477.61	4.07	477.61	2.87	TP53_D	485.51	3.67	485.51	0.74	TP53_E	477.61	6.89	477.61	1.03
BRAF	471.11	6.79	471.11	2.69	CTNNB1	471.11	9.65	471.11	1.47	TP53_A	461.08	5.88	461.08	2.26	TP53_B	478	3.14	478	3.07	TP53_D	485.91	2.69	485.91	1.03	TP53_E	478	5.62	478	1.37
BRAF	471.49	6.56	471.49	2.71	CTNNB1	471.49	9.62	471.49	1.5	TP53_A	461.46	5.35	461.46	3.7	TP53_B	478.39	2.98	478.39	2.85	TP53_D	486.32	2.01	486.32	2.05	TP53_E	478.39	5.14	478.39	1.84
BRAF	471.88	6.72	471.88	3.66	CTNNB1	471.88	7.72	471.88	1.07	TP53_A	461.84	6.05	461.84	4.12	TP53_B	478.79	3.2	478.79	2.6	TP53_D	486.72	1.44	486.72	2.84	TP53_E	478.79	5.85	478.79	1.4
BRAF	472.26	6.4	472.26	4.5	CTNNB1	472.26	5.47	472.26	0.31	TP53_A	462.21	7.71	462.21	4.35	TP53_B	479.18	3.83	479.18	2.99	TP53_D	487.12	1.16	487.12	2.69	TP53_E	479.18	6.67	479.18	0.68
BRAF	472.65	5.55	472.65	3.59	CTNNB1	472.65	4.16	472.65	0	TP53_A	462.59	8.91	462.59	5.12	TP53_B	479.57	4.75	479.57	4.25	TP53_D	487.52	1.34	487.52	2.48	TP53_E	479.57	6.61	479.57	1.1
BRAF	473.04	5.14	473.04	1.39	CTNNB1	473.04	3.68	473.04	1.05	TP53_A	462.97	8.9	462.97	5.45	TP53_B	479.96	5.56	479.96	5.79	TP53_D	487.93	1.53	487.93	3.25	TP53_E	479.96	6.02	479.96	2.06
BRAF	473.42	5.52	473.42	0.14	CTNNB1	473.42	3.52	473.42	2.81	TP53_A	463.35	8.88	463.35	4.84	TP53_B	480.36	5.91	480.36	6.38	TP53_D	488.33	1.19	488.33	4.64	TP53_E	480.36	5.72	480.36	1.82
BRAF	473.81	6.26	473.81	0.34	CTNNB1	473.81	3.25	473.81	3.66	TP53_A	463.73	8.26	463.73	4.49	TP53_B	480.75	5.77	480.75	5.71	TP53_D	488.73	0.71	488.73	5.6	TP53_E	480.75	5.4	480.75	0.86
BRAF	474.19	6.94	474.19	0.62	CTNNB1	474.19	2.66	474.19	3.44	TP53_A	464.1	7.76	464.1	4.46	TP53_B	481.14	5.53	481.14	4.7	TP53_D	489.13	0.69	489.13	6	TP53_E	481.14	4.23	481.14	1.19
BRAF	474.58	7.51	474.58	0.66	CTNNB1	474.58	2.4	474.58	3.13	TP53_A	464.48	7.37	464.48	4.43	TP53_B	481.54	5.15	481.54	4.08	TP53_D	489.54	0.99	489.54	6.47	TP53_E	481.54	2.53	481.54	3.03
BRAF	474.96	7.88	474.96	1.06	CTNNB1	474.96	3.28	474.96	2.91	TP53_A	464.86	6.92	464.86	3.13	TP53_B	481.93	4.15	481.93	3.89	TP53_D	489.94	1.13	489.94	6.87	TP53_E	481.93	1.15	481.93	4.87
BRAF	475.35	7.48	475.35	1.86	CTNNB1	475.35	4.79	475.35	2.68	TP53_A	465.24	6.17	465.24	0.81	TP53_B	482.32	3	482.32	4.23	TP53_D	490.34	1.6	490.34	6.14	TP53_E	482.32	0.4	482.32	5.44
BRAF	475.73	6.41	475.73	2.86	CTNNB1	475.73	5.52	475.73	2.82	TP53_A	465.61	4.94	465.61	0	TP53_B	482.71	2.9	482.71	4.75	TP53_D	490.74	3.11	490.74	4.74	TP53_E	482.71	0.12	482.71	4.59
BRAF	476.12	6.09	476.12	3.63	CTNNB1	476.12	4.89	476.12	3.54	TP53_A	465.99	3.91	465.99	1.7	TP53_B	483.11	4.1	483.11	4.59	TP53_D	491.15	5.06	491.15	4.45	TP53_E	483.11	0	483.11	2.95
BRAF	476.5	7.09	476.5	3.39	CTNNB1	476.5	3.8	476.5	4.55	TP53_A	466.37	4.08	466.37	4.09	TP53_B	483.5	5.27	483.5	3.97	TP53_D	491.55	6.33	491.55	5.17	TP53_E	483.5	0.42	483.5	1.52
BRAF	476.89	8.23	476.89	3.09	CTNNB1	476.89	3.55	476.89	5.49	TP53_A	466.75	5.18	466.75	4.85	TP53_B	483.89	4.81	483.89	4	TP53_D	491.95	6.63	491.95	5.33	TP53_E	483.89	2.15	483.89	1.28
BRAF	477.27	8.7	477.27	2.8	CTNNB1	477.27	4.24	477.27	5.99	TP53_A	467.13	6.13	467.13	3.97	TP53_B	484.29	2.81	484.29	4.73	TP53_D	492.35	6.43	492.35	4.66	TP53_E	484.29	4.46	484.29	2.05
BRAF	477.66	8.54	477.66	3.36	CTNNB1	477.66	4.97	477.66	5.84	TP53_A	467.5	6.62	467.5	2.94	TP53_B	484.68	1.81	484.68	5.28	TP53_D	492.76	6.28	492.76	3.86	TP53_E	484.68	5.88	484.68	2.57
BRAF	478.04	7.45	478.04	4.96	CTNNB1	478.04	4.97	478.04	5.35	TP53_A	467.88	6.85	467.88	3.21	TP53_B	485.07	0.82	485.07	5.31	TP53_D	493.16	6.3	493.16	3.6	TP53_E	485.07	5.86	485.07	2.49
BRAF	478.43	5.57	478.43	6.32	CTNNB1	478.43	4.04	478.43	5.24	TP53_A	468.26	7.06	468.26	5.02	TP53_B	485.46	0	485.46	4.71	TP53_D	493.56	6.07	493.56	4.28	TP53_E	485.46	4.81	485.46	2.56
BRAF	478.81	3.72	478.81	6.86	CTNNB1	478.81	2.45	478.81	5.71	TP53_A	468.64	7.39	468.64	5.99	TP53_B	485.86	0.08	485.86	3.34	TP53_D	493.96	5.32	493.96	5.1	TP53_E	485.86	3.57	485.86	3.14
BRAF	479.2	2.69	479.2	6.85	CTNNB1	479.2	1.19	479.2	6.45	TP53_A	469.02	7.59	469.02	6.96	TP53_B	486.25	0.49	486.25	1.74	TP53_D	494.37	4.34	494.37	4.58	TP53_E	486.25	2.59	486.25	3.76
BRAF	479.58	2.77	479.58	6.54	CTNNB1	479.58	1.33	479.58	7.1	TP53_A	469.39	7.31	469.39	7.41	TP53_B	486.64	1.13	486.64	0.71	TP53_D	494.77	3.4	494.77	2.77	TP53_E	486.64	1.93	486.64	3.91
BRAF	479.97	3.29	479.97	5.9	CTNNB1	479.97	2.43	479.97	7.04	TP53_A	469.77	6.69	469.77	6.03	TP53_B	487.04	2.04	487.04	0.65	TP53_D	495.17	2.7	495.17	1.78	TP53_E	487.04	2.08	487.04	3.66
BRAF	480.35	3.51	480.35	5.32	CTNNB1	480.35	2.78	480.35	6.01	TP53_A	470.15	6.45	470.15	3.87	TP53_B	487.43	2.55	487.43	1.75	TP53_D	495.57	2.5	495.57	2.93	TP53_E	487.43	3.19	487.43	3.7
BRAF	480.74	3.8	480.74	5.4	CTNNB1	480.74	2.13	480.74	5.37	TP53_A	470.53	6.22	470.53	2.57	TP53_B	487.82	2.2	487.82	3.16	TP53_D	495.98	2.52	495.98	4.8	TP53_E	487.82	4.51	487.82	4.32
BRAF	481.12	4.55	481.12	5.79	CTNNB1	481.12	2	481.12	6.39	TP53_A	470.9	6.19	470.9	3.02	TP53_B	488.21	1.86	488.21	3.41	TP53_D	496.38	1.9	496.38	5.67	TP53_E	488.21	5.29	488.21	5.03
BRAF	481.51	4.94	481.51	5.66	CTNNB1	481.51	2.95	481.51	7.83	TP53_A	471.28	6.19	471.28	4.5	TP53_B	488.61	2.44	488.61	2.97	TP53_D	496.78	0.67	496.78	5.68	TP53_E	488.61	5.21	488.61	5.56
BRAF	481.89	4.27	481.89	4.8	CTNNB1	481.89	3.93	481.89	7.72	TP53_A	471.66	5.9	471.66	5.4	TP53_B	489	3.42	489	4.02	TP53_D	497.18	0.14	497.18	5.35	TP53_E	489	4.54	489	5.49
BRAF	482.28	3.45	482.28	3.7	CTNNB1	482.28	4.27	482.28	6.36	TP53_A	472.04	5.93	472.04	4.96	TP53_B	489.39	3.67	489.39	6.55	TP53_D	497.59	0.78	497.59	4.71	TP53_E	489.39	4.16	489.39	4.15
BRAF	482.67	3.81	482.67	3.18	CTNNB1	482.67	3.88	482.67	5.31	TP53_A	472.42	6.6	472.42	4.01	TP53_B	489.79	3.23	489.79	7.59	TP53_D	497.99	1.27	497.99	4.19	TP53_E	489.79	4.94	489.79	2.1
BRAF	483.05	5.5	483.05	3.82	CTNNB1	483.05	3.01	483.05	5.05	TP53_A	472.79	6.93	472.79	3.3	TP53_B	490.18	2.91	490.18	5.65	TP53_D	498.39	0.74	498.39	3.98	TP53_E	490.18	6.5	490.18	0.95
BRAF	483.44	7.45	483.44	5.1	CTNNB1	483.44	2.66	483.44	5.38	TP53_A	473.17	6.28	473.17	2.33	TP53_B	490.57	2.85	490.57	2.78	TP53_D	498.79	0.01	498.79	3.46	TP53_E	490.57	7.12	490.57	1.52
BRAF	483.82	8.28	483.82	5.65	CTNNB1	483.82	2.31	483.82	6.25	TP53_A	473.55	5.65	473.55	1.81	TP53_B	490.96	2.84	490.96	1.2	TP53_D	499.2	0	499.2	2.67	TP53_E	490.96	5.87	490.96	3.35
BRAF	484.21	7.44	484.21	4.73	CTNNB1	484.21	2.13	484.21	7.08	TP53_A	473.93	6.14	473.93	1.29	TP53_B	491.36	2.99	491.36	1.13	TP53_D	499.6	0.86	499.6	2.46	TP53_E	491.36	4.13	491.36	5.09
BRAF	484.59	5.95	484.59	3.12	CTNNB1	484.59	2.05	484.59	7.16	TP53_A	474.31	6.81	474.31	1.74	TP53_B	491.75	3.03	491.75	1.07						TP53_E	491.75	3.49	491.75	5.5
BRAF	484.98	5.61	484.98	1.96	CTNNB1	484.98	1.73	484.98	6.55	TP53_A	474.68	6.11	474.68	3.49	TP53_B	492.14	2.16	492.14	1.55						TP53_E	492.14	3.45	492.14	4.52
BRAF	485.36	5.28	485.36	1.31	CTNNB1	485.36	1.3	485.36	5.43	TP53_A	475.06	4.74	475.06	4.42	TP53_B	492.54	0.68	492.54	2.07						TP53_E	492.54	3.32	492.54	3.02
BRAF	485.75	5.43	485.75	0.64	CTNNB1	485.75	0.99	485.75	3.82	TP53_A	475.44	4.46	475.44	3.94	TP53_B	492.93	0.21	492.93	2.88						TP53_E	492.93	3.8	492.93	1.53
BRAF	486.13	5.03	486.13	0.34	CTNNB1	486.13	0.82	486.13	2.24	TP53_A	475.82	4.88	475.82	2.92	TP53_B	493.32	1.77	493.32	4.13						TP53_E	493.32	5.1	493.32	0.73
BRAF	486.52	3.74	486.52	1.25	CTNNB1	486.52	0.89	486.52	1.6	TP53_A	476.19	4.54	476.19	1.55	TP53_B	493.71	3.93	493.71	4.57						TP53_E	493.71	6.11	493.71	1.44
BRAF	486.9	3.13	486.9	2.77	CTNNB1	486.9	1.47	486.9	2.47	TP53_A	476.57	3.6	476.57	0.16	TP53_B	494.11	4.68	494.11	3.35						TP53_E	494.11	6.22	494.11	2.92
BRAF	487.29	4.18	487.29	3.5	CTNNB1	487.29	2.4	487.29	4.46	TP53_A	476.95	3.37	476.95	0	TP53_B	494.5	4.18	494.5	1.83						TP53_E	494.5	5.86	494.5	3.5
BRAF	487.67	5.82	487.67	3.58	CTNNB1	487.67	2.99	487.67	6.3	TP53_A	477.33	3.15	477.33	1.3	TP53_B	494.89	3.74	494.89	1.41						TP53_E	494.89	5.42	494.89	3.24
BRAF	488.06	6.78	488.06	4.1	CTNNB1	488.06	3.06	488.06	6.95	TP53_A	477.71	3.55	477.71	2.53	TP53_B	495.29	3.25	495.29	1.67						TP53_E	495.29	4.65	495.29	3.46
BRAF	488.44	6.98	488.44	5.03	CTNNB1	488.44	2.99	488.44	6.27	TP53_A	478.08	4.21	478.08	2.65	TP53_B	495.68	2.12	495.68	2.12						TP53_E	495.68	3.19	495.68	4.05
BRAF	488.83	6.77	488.83	5.75	CTNNB1	488.83	3.08	488.83	5.02	TP53_A	478.46	4.69	478.46	2.34	TP53_B	496.07	1.47	496.07	2.89						TP53_E	496.07	1.34	496.07	3.59
BRAF	489.21	5.96	489.21	5.79	CTNNB1	489.21	3.63	489.21	3.9	TP53_A	478.84	4.78	478.84	2.03	TP53_B	496.46	2.76	496.46	3.51						TP53_E	496.46	0.23	496.46	1.74
BRAF	489.6	4.86	489.6	5.83	CTNNB1	489.6	4.73	489.6	2.93	TP53_A	479.22	4.48	479.22	1.36	TP53_B	496.86	5.31	496.86	3.56						TP53_E	496.86	0.79	496.86	0.04
BRAF	489.98	4.71	489.98	4.81	CTNNB1	489.98	5.97	489.98	2.26	TP53_A	479.6	4.37	479.6	1.51	TP53_B	497.25	7.24	497.25	3.31						TP53_E	497.25	2.45	497.25	0
BRAF	490.37	5.68	490.37	3	CTNNB1	490.37	7.02	490.37	2.73	TP53_A	479.97	5.28	479.97	3.17	TP53_B	497.64	7.85	497.64	2.95						TP53_E	497.64	3.63	497.64	1.4
BRAF	490.75	6.59	490.75	1.85	CTNNB1	490.75	7.46	490.75	4.68	TP53_A	480.35	6.95	480.35	5.51	TP53_B	498.04	7.24	498.04	2.66						TP53_E	498.04	3.71	498.04	3.35
BRAF	491.14	6.83	491.14	2.24	CTNNB1	491.14	6.58	491.14	6.82	TP53_A	480.73	7.96	480.73	7.01	TP53_B	498.43	5.63	498.43	2.91						TP53_E	498.43	3.42	498.43	5.09
BRAF	491.53	6.63	491.53	3.5	CTNNB1	491.53	4.49	491.53	7.1	TP53_A	481.11	7.3	481.11	7.37	TP53_B	498.82	4.13	498.82	3.68						TP53_E	498.82	3.55	498.82	5.58
BRAF	491.91	6.25	491.91	4.63	CTNNB1	491.91	2.13	491.91	7.37	TP53_A	481.48	5.33	481.48	7.18	TP53_B	499.21	3.49	499.21	4.36						TP53_E	499.21	3.67	499.21	4.05
BRAF	492.3	6.07	492.3	5.57	CTNNB1	492.3	0.37	492.3	6.44	TP53_A	481.86	3.1	481.86	6.43	TP53_B	499.61	2.56	499.61	4.42						TP53_E	499.61	4.65	499.61	1.86
BRAF	492.68	6.23	492.68	6.31	CTNNB1	492.68	0	492.68	5.78	TP53_A	482.24	1.19	482.24	4.98
BRAF	493.07	6.2	493.07	6.28	CTNNB1	493.07	1.12	493.07	6.12	TP53_A	482.62	0	482.62	3.54
BRAF	493.45	5.34	493.45	5.65	CTNNB1	493.45	2.24	493.45	6.61	TP53_A	483	0	483	3.13
BRAF	493.84	3.61	493.84	5.35	CTNNB1	493.84	1.71	493.84	6.59	TP53_A	483.37	0	483.37	2.73
BRAF	494.22	1.71	494.22	5.5	CTNNB1	494.22	0.42	494.22	6.25	TP53_A	483.75	0	483.75	2.29
BRAF	494.61	0.82	494.61	5.21	CTNNB1	494.61	0.89	494.61	5.95	TP53_A	484.13	0	484.13	1.98
BRAF	494.99	1.23	494.99	4.07	CTNNB1	494.99	3.23	494.99	6.21	TP53_A	484.51	0	484.51	2.05
BRAF	495.38	1.42	495.38	2.64	CTNNB1	495.38	5.27	495.38	7.28	TP53_A	484.89	0	484.89	2.76
BRAF	495.76	0.44	495.76	1.63	CTNNB1	495.76	5.86	495.76	8.41	TP53_A	485.26	1.22	485.26	3.66
BRAF	496.15	0	496.15	1.33	CTNNB1	496.15	5.19	496.15	8.5	TP53_A	485.64	2.89	485.64	4.18
BRAF	496.53	1.49	496.53	1.84	CTNNB1	496.53	3.84	496.53	7.74	TP53_A	486.02	3.43	486.02	4.58
BRAF	496.92	3.74	496.92	3.05	CTNNB1	496.92	2.9	496.92	7.07	TP53_A	486.4	3.2	486.4	5.54
BRAF	497.3	5.43	497.3	4.33	CTNNB1	497.3	2.84	497.3	6.88	TP53_A	486.77	3.02	486.77	6.61
BRAF	497.69	6.84	497.69	4.9	CTNNB1	497.69	2.8	497.69	7.04	TP53_A	487.15	2.43	487.15	6.79
BRAF	498.07	7.75	498.07	4.61	CTNNB1	498.07	2.06	498.07	7.12	TP53_A	487.53	1.16	487.53	6.49
BRAF	498.46	7.12	498.46	4.13	CTNNB1	498.46	1.57	498.46	6.32	TP53_A	487.91	0.14	487.91	6.82
BRAF	498.84	5.01	498.84	4.35	CTNNB1	498.84	1.08	498.84	4.74	TP53_A	488.29	0.13	488.29	7.14
BRAF	499.23	3.11	499.23	5.34	CTNNB1	499.23	0.84	499.23	3.81	TP53_A	488.66	1.02	488.66	8.42
BRAF	499.61	2.77	499.61	6.19	CTNNB1	499.61	1.71	499.61	3.87	TP53_A	489.04	2.17	489.04	8.71
										TP53_A	489.42	2.9	489.42	7.5
										TP53_A	489.8	3.17	489.8	5.55
										TP53_A	490.18	3.24	490.18	3.91
										TP53_A	490.55	2.79	490.55	3.23
										TP53_A	490.93	2.15	490.93	3.25
										TP53_A	491.31	1.51	491.31	3.39
										TP53_A	491.69	0.44	491.69	3.42
										TP53_A	492.06	0.89	492.06	3.39
										TP53_A	492.44	2.27	492.44	3.76
										TP53_A	492.82	2.8	492.82	4.38
										TP53_A	493.2	2.03	493.2	5
										TP53_A	493.58	1.07	493.58	6.68
										TP53_A	493.95	1.07	493.95	7.79
										TP53_A	494.33	2.12	494.33	7.57
										TP53_A	494.71	3.13	494.71	6.37
										TP53_A	495.09	3.13	495.09	5.5
										TP53_A	495.47	2.25	495.47	5.34
										TP53_A	495.84	0.99	495.84	4.71
										TP53_A	496.22	0	496.22	3.34
										TP53_A	496.6	0.27	496.6	2.79
										TP53_A	496.98	1.67	496.98	3.71
										TP53_A	497.35	2.69	497.35	4.15
										TP53_A	497.73	2.82	497.73	4.59
										TP53_A	498.11	2.96	498.11	4.43
										TP53_A	498.49	3.09	498.49	4.12
										TP53_A	498.87	3.19	498.87	4.41
										TP53_A	499.24	3.29	499.24	5.08
										TP53_A	499.62	3.26	499.62	5.77

## Sheet: Table S14
Table S14. Source data for Fig. S6.
UMI design	Replicate 1	Replicate 2	Replicate 3	Rank
Ref.	0.639422	0.636298	0.638412	20
I	0.298616	0.294131	0.295674	15
II	3.04102	3.0408	3.03999	8
III	6.77853	6.77468	6.78066	1
IV	6.77417	6.77218	6.78203	9
V	10.3893	10.3886	10.393	18
VI	79.8651	79.642	79.9882	17
VII	39.7396	39.8937	39.8321	5
VIII	0.370239	0.374129	0.382626	13
IX	0	0	0	15
X	0	0	0	2
XI	0	0	0	6
XII	0	0	0	15
XIII	0.757308	0.767731	0.785795	11
XIV	1.13537	1.15596	1.15669	7
XV	0.568751	0.544718	0.581	2
XVI	0.880624	0.872297	0.85609	12
XVII	0	0	0	4
XVIII	1.09201	1.12144	1.17725	9
XIX	2.92824	3.01794	3.20722	19

## Sheet: Table S15
Table S15. Source data for Fig. S7A.
	Reference UMI		UMI design X
Temperature (°C)	Replicate 1	Replicate 2	Replicate 1	Replicate 2
60	0.01319	0.013622	0.021146	0.020114
60.01	0.012975	0.013509	0.020855	0.019814
60.02	0.012984	0.013523	0.020803	0.019767
60.03	0.012975	0.013494	0.020711	0.01967
60.04	0.012986	0.013495	0.020649	0.019617
60.05	0.013018	0.013509	0.020637	0.01965
60.06	0.012992	0.013489	0.020585	0.019603
60.07	0.013011	0.013499	0.020547	0.019603
60.08	0.013025	0.013509	0.020544	0.01961
60.09	0.013004	0.013501	0.020564	0.019651
60.1	0.012987	0.013486	0.020555	0.019641
60.11	0.012989	0.013507	0.020569	0.019644
60.12	0.012987	0.013506	0.02057	0.019642
60.13	0.01298	0.013493	0.020581	0.019644
60.14	0.012965	0.013493	0.020568	0.019627
60.15	0.01294	0.01346	0.020569	0.019625
60.16	0.012938	0.01346	0.020559	0.019607
60.17	0.012928	0.01345	0.020551	0.019603
60.18	0.012919	0.013444	0.020521	0.019577
60.19	0.012915	0.013439	0.020506	0.019568
60.2	0.012906	0.013424	0.020481	0.019542
60.21	0.012903	0.013418	0.020461	0.019521
60.22	0.01291	0.013415	0.020447	0.019505
60.23	0.012908	0.013409	0.020423	0.019482
60.24	0.0129	0.013401	0.020418	0.019474
60.25	0.012893	0.013392	0.020388	0.019447
60.26	0.012879	0.013383	0.020364	0.019417
60.27	0.012876	0.013382	0.020345	0.019397
60.28	0.012871	0.013375	0.020335	0.019381
60.29	0.012856	0.013359	0.02031	0.019352
60.3	0.012844	0.013345	0.020288	0.019325
60.31	0.012832	0.013332	0.020271	0.019309
60.32	0.012819	0.01332	0.020252	0.019282
60.33	0.012812	0.013306	0.020232	0.019252
60.34	0.012805	0.0133	0.020217	0.019233
60.35	0.012792	0.013284	0.0202	0.019216
60.36	0.012785	0.013275	0.020184	0.019198
60.37	0.012779	0.013273	0.020168	0.019179
60.38	0.012772	0.013262	0.020152	0.019158
60.39	0.012763	0.01325	0.020135	0.019147
60.4	0.012758	0.013246	0.020124	0.019138
60.41	0.012745	0.013233	0.020102	0.019116
60.42	0.012738	0.013226	0.020085	0.019098
60.43	0.01273	0.013216	0.020075	0.019087
60.44	0.012722	0.013206	0.020054	0.019065
60.45	0.012714	0.013198	0.020042	0.019052
60.46	0.012702	0.013189	0.02003	0.01904
60.47	0.012691	0.013177	0.020007	0.019014
60.48	0.012679	0.013168	0.019994	0.019001
60.49	0.012668	0.013158	0.019979	0.018985
60.5	0.012657	0.013146	0.019963	0.018964
60.51	0.012649	0.01314	0.01996	0.01896
60.52	0.012643	0.013133	0.019949	0.018947
60.53	0.012628	0.01312	0.019939	0.018926
60.54	0.01262	0.013113	0.01993	0.018915
60.55	0.012615	0.013108	0.019917	0.018898
60.56	0.012607	0.013095	0.019903	0.018879
60.57	0.012595	0.013086	0.019884	0.01886
60.58	0.012589	0.013081	0.019871	0.018844
60.59	0.012586	0.013071	0.019857	0.018825
60.6	0.012581	0.013065	0.019842	0.018808
60.61	0.012574	0.013056	0.01983	0.018795
60.62	0.012566	0.013041	0.019812	0.018777
60.63	0.012563	0.013036	0.019794	0.018757
60.64	0.012554	0.013023	0.019776	0.018738
60.65	0.01254	0.013005	0.019758	0.018717
60.66	0.012534	0.013	0.019741	0.018701
60.67	0.012526	0.012991	0.019723	0.018686
60.68	0.012518	0.012976	0.019707	0.018674
60.69	0.012516	0.012972	0.019681	0.018651
60.7	0.012512	0.012968	0.019664	0.018637
60.71	0.012506	0.01296	0.019656	0.018627
60.72	0.012497	0.012946	0.01964	0.01861
60.73	0.012487	0.012936	0.019629	0.0186
60.74	0.012483	0.012928	0.019621	0.018587
60.75	0.012474	0.012917	0.019608	0.018573
60.76	0.012465	0.012908	0.019601	0.018561
60.77	0.012456	0.012898	0.019585	0.018538
60.78	0.012447	0.012885	0.019575	0.018523
60.79	0.012439	0.012877	0.019562	0.01851
60.8	0.012429	0.012868	0.019552	0.018497
60.81	0.012417	0.012858	0.019542	0.018485
60.82	0.012407	0.012849	0.019528	0.018471
60.83	0.012399	0.01284	0.019521	0.018457
60.84	0.012384	0.01283	0.019505	0.018438
60.85	0.012376	0.012822	0.019495	0.018428
60.86	0.012365	0.012811	0.019479	0.01841
60.87	0.012351	0.012793	0.019461	0.018388
60.88	0.012345	0.012783	0.019443	0.018371
60.89	0.012337	0.012775	0.019435	0.018357
60.9	0.012328	0.012764	0.019421	0.018344
60.91	0.012322	0.012754	0.019404	0.018331
60.92	0.012316	0.012742	0.019395	0.018325
60.93	0.012305	0.012726	0.019385	0.018314
60.94	0.012298	0.012718	0.019371	0.018301
60.95	0.012288	0.012705	0.019357	0.018294
60.96	0.012276	0.012693	0.019342	0.018277
60.97	0.012269	0.012687	0.019329	0.018269
60.98	0.012262	0.012678	0.019321	0.018263
60.99	0.012255	0.012666	0.019306	0.018251
61	0.012252	0.012662	0.019296	0.018245
61.01	0.012248	0.012658	0.019289	0.018235
61.02	0.012241	0.012646	0.019273	0.018218
61.03	0.012237	0.012642	0.019262	0.018212
61.04	0.012229	0.012632	0.019256	0.018207
61.05	0.012221	0.012621	0.019242	0.018196
61.06	0.012214	0.012616	0.01923	0.01819
61.07	0.012208	0.012607	0.019218	0.018181
61.08	0.0122	0.012601	0.019202	0.018167
61.09	0.012198	0.012599	0.019194	0.018159
61.1	0.012191	0.012591	0.019182	0.018144
61.11	0.012183	0.012581	0.019163	0.018126
61.12	0.012172	0.012573	0.019152	0.01812
61.13	0.012165	0.012562	0.019141	0.018111
61.14	0.012159	0.01255	0.019123	0.018098
61.15	0.01215	0.012542	0.019109	0.018087
61.16	0.012142	0.012533	0.019099	0.01808
61.17	0.012132	0.01252	0.019085	0.018066
61.18	0.012125	0.012513	0.019075	0.018053
61.19	0.012122	0.012506	0.019057	0.018032
61.2	0.012114	0.012493	0.019044	0.018016
61.21	0.012111	0.012487	0.019032	0.018005
61.22	0.012109	0.012483	0.019025	0.018
61.23	0.012103	0.012476	0.019012	0.017991
61.24	0.012098	0.012468	0.018997	0.017979
61.25	0.012093	0.01246	0.018987	0.017977
61.26	0.012092	0.012451	0.018969	0.017961
61.27	0.012089	0.012444	0.018962	0.017955
61.28	0.012084	0.012437	0.018959	0.017959
61.29	0.012081	0.01243	0.018944	0.017945
61.3	0.012078	0.012419	0.018936	0.017938
61.31	0.01207	0.012408	0.018921	0.017926
61.32	0.012063	0.012396	0.018903	0.017909
61.33	0.012055	0.01238	0.018887	0.017899
61.34	0.012049	0.012369	0.018875	0.017891
61.35	0.012039	0.012355	0.018857	0.017875
61.36	0.012023	0.01234	0.018842	0.017866
61.37	0.012018	0.012331	0.018831	0.017858
61.38	0.012012	0.012316	0.018817	0.017842
61.39	0.012	0.012303	0.0188	0.017829
61.4	0.01199	0.012295	0.01879	0.017822
61.41	0.011982	0.012283	0.018772	0.017811
61.42	0.011968	0.012271	0.018755	0.017794
61.43	0.011956	0.012263	0.018742	0.017787
61.44	0.011945	0.01225	0.018729	0.017776
61.45	0.011938	0.012244	0.018715	0.017767
61.46	0.011934	0.012237	0.018698	0.017752
61.47	0.011927	0.012225	0.01869	0.017743
61.48	0.011925	0.012222	0.018681	0.017729
61.49	0.011919	0.012219	0.018678	0.017725
61.5	0.011907	0.012204	0.018675	0.017717
61.51	0.011897	0.012189	0.018656	0.017697
61.52	0.011887	0.01218	0.018641	0.017687
61.53	0.011881	0.01217	0.018627	0.017673
61.54	0.011872	0.01216	0.018607	0.017656
61.55	0.011864	0.012151	0.018596	0.017651
61.56	0.011861	0.012142	0.018582	0.017642
61.57	0.011854	0.01213	0.018569	0.017637
61.58	0.011846	0.01212	0.018554	0.017631
61.59	0.011842	0.012108	0.018542	0.017622
61.6	0.011838	0.0121	0.018528	0.017613
61.61	0.011836	0.012092	0.018514	0.017608
61.62	0.011829	0.012082	0.018505	0.017602
61.63	0.011818	0.012066	0.018489	0.017589
61.64	0.011812	0.012059	0.018478	0.017588
61.65	0.011811	0.012051	0.018468	0.017584
61.66	0.011804	0.012043	0.018461	0.017576
61.67	0.011803	0.012044	0.018458	0.017578
61.68	0.011798	0.012043	0.018449	0.017573
61.69	0.011791	0.012036	0.018442	0.01757
61.7	0.011783	0.012028	0.018438	0.01757
61.71	0.011778	0.012023	0.018434	0.017564
61.72	0.011774	0.01202	0.018426	0.017556
61.73	0.011769	0.012017	0.018415	0.017545
61.74	0.011763	0.01201	0.018409	0.01754
61.75	0.011755	0.011999	0.018397	0.017526
61.76	0.011753	0.011995	0.018386	0.017518
61.77	0.011752	0.011992	0.018382	0.017516
61.78	0.01175	0.011983	0.018371	0.017505
61.79	0.011746	0.011977	0.01836	0.017495
61.8	0.011735	0.011968	0.018355	0.017492
61.81	0.011731	0.011958	0.018348	0.017485
61.82	0.011726	0.011953	0.018341	0.017487
61.83	0.011722	0.01195	0.01834	0.017486
61.84	0.011721	0.011943	0.018329	0.017483
61.85	0.011719	0.011939	0.018319	0.01748
61.86	0.011713	0.011927	0.018313	0.01748
61.87	0.011708	0.011919	0.018306	0.017478
61.88	0.0117	0.011904	0.018303	0.017479
61.89	0.011694	0.011892	0.018297	0.01748
61.9	0.01169	0.011885	0.018285	0.017477
61.91	0.011682	0.011879	0.018284	0.017479
61.92	0.011678	0.011871	0.018278	0.017475
61.93	0.011678	0.011865	0.01827	0.017467
61.94	0.01167	0.011855	0.018267	0.017466
61.95	0.011665	0.011848	0.018261	0.017463
61.96	0.011659	0.011841	0.018255	0.01746
61.97	0.011653	0.011832	0.018249	0.017456
61.98	0.011648	0.011828	0.018244	0.017454
61.99	0.011641	0.011819	0.018242	0.017458
62	0.011631	0.01181	0.018236	0.01746
62.01	0.011626	0.011804	0.018234	0.017462
62.02	0.011618	0.011795	0.018232	0.017462
62.03	0.011613	0.011786	0.018226	0.017457
62.04	0.011611	0.011785	0.018223	0.017457
62.05	0.011608	0.011779	0.018217	0.017453
62.06	0.011603	0.011774	0.018215	0.017449
62.07	0.011596	0.011774	0.018217	0.017457
62.08	0.011595	0.01177	0.018207	0.017446
62.09	0.011592	0.011765	0.018203	0.017442
62.1	0.011589	0.011763	0.018197	0.017443
62.11	0.011588	0.011762	0.018195	0.017446
62.12	0.011585	0.011761	0.018199	0.01745
62.13	0.011581	0.011761	0.018197	0.017452
62.14	0.011583	0.011763	0.018199	0.017454
62.15	0.011582	0.011764	0.018196	0.017457
62.16	0.011588	0.011768	0.018199	0.017462
62.17	0.011591	0.01177	0.0182	0.017465
62.18	0.011588	0.011766	0.0182	0.017468
62.19	0.011587	0.011768	0.018208	0.017481
62.2	0.01159	0.011765	0.018202	0.017481
62.21	0.011587	0.011759	0.018204	0.017486
62.22	0.011594	0.011765	0.018209	0.017497
62.23	0.0116	0.011761	0.018211	0.017505
62.24	0.011601	0.011761	0.018215	0.01751
62.25	0.011602	0.011762	0.018215	0.017515
62.26	0.011601	0.011761	0.018218	0.017522
62.27	0.011603	0.011765	0.018218	0.017525
62.28	0.011598	0.011761	0.018212	0.017527
62.29	0.011597	0.011758	0.018212	0.017533
62.3	0.011601	0.011759	0.018205	0.017528
62.31	0.011604	0.011764	0.018204	0.017536
62.32	0.011608	0.01177	0.018207	0.017547
62.33	0.011612	0.01177	0.018206	0.017549
62.34	0.011611	0.011773	0.018208	0.017558
62.35	0.011614	0.011776	0.018213	0.017568
62.36	0.011617	0.011776	0.018215	0.01757
62.37	0.011615	0.011781	0.018218	0.017574
62.38	0.011619	0.011783	0.018222	0.017576
62.39	0.01162	0.011789	0.018225	0.017581
62.4	0.011617	0.01179	0.018228	0.017585
62.41	0.011614	0.011789	0.018232	0.017587
62.42	0.011617	0.011791	0.018235	0.017592
62.43	0.01162	0.011793	0.018235	0.0176
62.44	0.011624	0.011793	0.018244	0.017613
62.45	0.011626	0.011795	0.018246	0.017617
62.46	0.011623	0.011793	0.01825	0.017628
62.47	0.011629	0.011794	0.018247	0.017638
62.48	0.01163	0.011789	0.018248	0.017642
62.49	0.011634	0.011787	0.018249	0.017649
62.5	0.011637	0.011789	0.01825	0.017653
62.51	0.01164	0.011788	0.018251	0.017658
62.52	0.011639	0.011783	0.018255	0.017668
62.53	0.011639	0.011784	0.018258	0.017681
62.54	0.011643	0.011785	0.018259	0.017689
62.55	0.011649	0.011792	0.018262	0.017697
62.56	0.011655	0.011797	0.018268	0.017712
62.57	0.011655	0.011797	0.018273	0.017722
62.58	0.011654	0.011796	0.018275	0.017727
62.59	0.011656	0.011804	0.018279	0.017737
62.6	0.011661	0.01181	0.018287	0.017748
62.61	0.011666	0.011815	0.018282	0.017749
62.62	0.011668	0.011821	0.018285	0.017753
62.63	0.011669	0.011819	0.018288	0.017755
62.64	0.011667	0.01182	0.01829	0.017759
62.65	0.011663	0.01182	0.018296	0.017766
62.66	0.011668	0.011831	0.018305	0.017772
62.67	0.011671	0.011835	0.018312	0.017775
62.68	0.011677	0.011843	0.018318	0.017779
62.69	0.011685	0.011857	0.018327	0.017785
62.7	0.011689	0.011861	0.018333	0.017789
62.71	0.011697	0.011866	0.018346	0.017802
62.72	0.011709	0.011873	0.018354	0.017811
62.73	0.011713	0.011882	0.018367	0.017827
62.74	0.011717	0.01189	0.018375	0.017842
62.75	0.011727	0.011902	0.018385	0.017854
62.76	0.011733	0.011909	0.018396	0.017867
62.77	0.011743	0.011918	0.018403	0.017881
62.78	0.011755	0.011929	0.018413	0.017893
62.79	0.011762	0.011936	0.018418	0.017902
62.8	0.011772	0.011946	0.018425	0.01791
62.81	0.01178	0.011956	0.018434	0.017919
62.82	0.011787	0.011961	0.018438	0.017932
62.83	0.011793	0.011968	0.018442	0.017945
62.84	0.011797	0.011972	0.018452	0.017963
62.85	0.011799	0.011975	0.018461	0.017973
62.86	0.011804	0.011985	0.018471	0.017989
62.87	0.011815	0.01199	0.018473	0.017997
62.88	0.011821	0.011994	0.018482	0.018009
62.89	0.011823	0.011997	0.018489	0.018022
62.9	0.011827	0.012003	0.018502	0.018038
62.91	0.011837	0.012012	0.01851	0.01805
62.92	0.011841	0.012013	0.01851	0.018053
62.93	0.011847	0.012022	0.018517	0.018064
62.94	0.011855	0.012029	0.018522	0.018074
62.95	0.01186	0.012033	0.018529	0.018085
62.96	0.011863	0.012037	0.018538	0.018099
62.97	0.011863	0.012038	0.018543	0.018104
62.98	0.011868	0.012045	0.018546	0.018112
62.99	0.011872	0.012053	0.018553	0.018122
63	0.011877	0.012056	0.018562	0.018132
63.01	0.011878	0.012062	0.018574	0.018141
63.02	0.011884	0.012068	0.018578	0.018148
63.03	0.011886	0.012073	0.018588	0.018156
63.04	0.011888	0.01208	0.018595	0.018166
63.05	0.011896	0.012085	0.018603	0.018178
63.06	0.011903	0.012091	0.018617	0.018191
63.07	0.011907	0.012092	0.018627	0.018201
63.08	0.011911	0.012098	0.018638	0.018219
63.09	0.011917	0.012105	0.018643	0.018231
63.1	0.011919	0.012108	0.018655	0.01825
63.11	0.011922	0.012112	0.018666	0.018267
63.12	0.011926	0.012118	0.018678	0.018278
63.13	0.011928	0.012123	0.018688	0.018286
63.14	0.011935	0.01213	0.018696	0.018299
63.15	0.011944	0.012137	0.018709	0.01831
63.16	0.011945	0.012138	0.018712	0.018318
63.17	0.011952	0.012146	0.018722	0.018334
63.18	0.011961	0.012155	0.018736	0.018356
63.19	0.011966	0.01216	0.018743	0.018369
63.2	0.011974	0.012168	0.018757	0.018391
63.21	0.011984	0.012181	0.018769	0.018409
63.22	0.011991	0.01219	0.018781	0.018422
63.23	0.011994	0.012199	0.018792	0.018438
63.24	0.012004	0.012213	0.018801	0.018449
63.25	0.012006	0.012222	0.018813	0.018459
63.26	0.012013	0.012229	0.018823	0.018471
63.27	0.01202	0.012239	0.018837	0.01848
63.28	0.012021	0.012246	0.018848	0.01849
63.29	0.012025	0.012254	0.018859	0.018506
63.3	0.012033	0.012265	0.018871	0.018522
63.31	0.012043	0.012276	0.01888	0.018534
63.32	0.012053	0.01229	0.018892	0.018554
63.33	0.012062	0.012301	0.018907	0.018569
63.34	0.012069	0.012307	0.018919	0.018579
63.35	0.012074	0.012315	0.018937	0.018597
63.36	0.012081	0.01232	0.01895	0.018611
63.37	0.012088	0.012327	0.018963	0.018624
63.38	0.012097	0.012339	0.018978	0.018641
63.39	0.012107	0.012344	0.018991	0.018665
63.4	0.012116	0.012349	0.019008	0.018683
63.41	0.012123	0.012354	0.019018	0.018697
63.42	0.012131	0.012361	0.019039	0.018722
63.43	0.012137	0.012369	0.019051	0.018743
63.44	0.012147	0.01238	0.019064	0.018762
63.45	0.012159	0.012393	0.019082	0.018784
63.46	0.01217	0.012403	0.019093	0.018801
63.47	0.012179	0.012408	0.019102	0.018821
63.48	0.01219	0.012423	0.019115	0.018845
63.49	0.012196	0.012426	0.019126	0.018863
63.5	0.012198	0.012432	0.019138	0.018887
63.51	0.012205	0.012442	0.019149	0.018904
63.52	0.01221	0.012449	0.019159	0.018923
63.53	0.012214	0.012453	0.019168	0.018938
63.54	0.012221	0.012462	0.019183	0.018954
63.55	0.012229	0.01247	0.019196	0.018967
63.56	0.012233	0.012474	0.019204	0.018982
63.57	0.012239	0.012485	0.019224	0.019004
63.58	0.012242	0.012491	0.019239	0.019023
63.59	0.012245	0.012496	0.019255	0.019046
63.6	0.012254	0.012506	0.019276	0.019072
63.61	0.012263	0.012517	0.01929	0.019091
63.62	0.012272	0.012524	0.019307	0.019107
63.63	0.012282	0.012539	0.019325	0.019119
63.64	0.012292	0.01255	0.019343	0.019134
63.65	0.012303	0.012562	0.019359	0.019149
63.66	0.012314	0.01257	0.019375	0.019171
63.67	0.012321	0.01258	0.019393	0.019192
63.68	0.012327	0.012591	0.019413	0.019213
63.69	0.01234	0.012608	0.019431	0.019236
63.7	0.012352	0.012625	0.019449	0.019259
63.71	0.012361	0.012633	0.019463	0.019274
63.72	0.012368	0.012646	0.019482	0.0193
63.73	0.012382	0.012662	0.019503	0.019325
63.74	0.01239	0.012669	0.019517	0.019343
63.75	0.012398	0.012681	0.019537	0.019368
63.76	0.01241	0.012697	0.019556	0.019392
63.77	0.012426	0.012714	0.019569	0.019406
63.78	0.01244	0.012731	0.01959	0.019436
63.79	0.012455	0.012744	0.019615	0.019462
63.8	0.012468	0.012761	0.019633	0.019482
63.81	0.012484	0.012782	0.019648	0.019505
63.82	0.012496	0.012798	0.019669	0.019529
63.83	0.012509	0.012812	0.019686	0.019548
63.84	0.012519	0.012827	0.019704	0.019574
63.85	0.012534	0.012847	0.019723	0.019597
63.86	0.012544	0.012863	0.019741	0.019619
63.87	0.012555	0.012878	0.019758	0.019643
63.88	0.012568	0.012895	0.019779	0.019669
63.89	0.012584	0.012909	0.019803	0.019692
63.9	0.0126	0.012927	0.019824	0.01971
63.91	0.012616	0.012946	0.019846	0.019731
63.92	0.012633	0.012963	0.019868	0.019754
63.93	0.012649	0.01298	0.019888	0.01978
63.94	0.012666	0.013001	0.019913	0.019807
63.95	0.012676	0.013015	0.019934	0.019833
63.96	0.012688	0.013035	0.019959	0.019861
63.97	0.012709	0.013059	0.019991	0.019895
63.98	0.01272	0.013074	0.02001	0.019915
63.99	0.012733	0.01309	0.02003	0.019936
64	0.012752	0.013113	0.020054	0.019962
64.01	0.012768	0.013128	0.020078	0.019983
64.02	0.012784	0.013146	0.020099	0.020013
64.03	0.012805	0.013168	0.020125	0.020044
64.04	0.012822	0.013184	0.020151	0.020067
64.05	0.012838	0.013197	0.020172	0.020094
64.06	0.012859	0.013219	0.020194	0.020124
64.07	0.012875	0.013239	0.020218	0.020149
64.08	0.012893	0.013256	0.020243	0.02018
64.09	0.012911	0.013277	0.020275	0.020213
64.1	0.012929	0.013297	0.020301	0.020238
64.11	0.012941	0.01331	0.020327	0.020271
64.12	0.012953	0.013327	0.020358	0.0203
64.13	0.01297	0.013348	0.020385	0.020324
64.14	0.012986	0.013368	0.020411	0.020355
64.15	0.013001	0.013389	0.020442	0.020389
64.16	0.013018	0.013412	0.020469	0.020418
64.17	0.013037	0.013438	0.020498	0.020449
64.18	0.013055	0.013461	0.020525	0.020479
64.19	0.01307	0.013483	0.020553	0.020502
64.2	0.013083	0.013505	0.020576	0.020521
64.21	0.013101	0.013532	0.020606	0.020554
64.22	0.013117	0.013554	0.020638	0.020585
64.23	0.013133	0.013574	0.020664	0.020608
64.24	0.013152	0.0136	0.020697	0.020637
64.25	0.013171	0.013623	0.020726	0.020668
64.26	0.013185	0.013639	0.020754	0.020696
64.27	0.013204	0.013667	0.020788	0.020727
64.28	0.013219	0.013689	0.020824	0.02076
64.29	0.013237	0.013711	0.020856	0.020788
64.3	0.013258	0.013737	0.020888	0.020817
64.31	0.01328	0.013761	0.020919	0.020848
64.32	0.013298	0.013787	0.020951	0.02088
64.33	0.013317	0.013811	0.020982	0.020912
64.34	0.01334	0.013837	0.021015	0.020948
64.35	0.01336	0.013858	0.021041	0.020978
64.36	0.013384	0.013887	0.021078	0.021016
64.37	0.013408	0.013913	0.021113	0.021048
64.38	0.013431	0.013936	0.021135	0.021074
64.39	0.013453	0.013963	0.021171	0.021106
64.4	0.013478	0.013994	0.021201	0.021135
64.41	0.013496	0.014015	0.021234	0.021167
64.42	0.013518	0.014044	0.021268	0.021206
64.43	0.013541	0.014073	0.021306	0.02125
64.44	0.013562	0.014096	0.021336	0.021286
64.45	0.013582	0.014124	0.021373	0.021325
64.46	0.013601	0.014153	0.021407	0.021359
64.47	0.013622	0.014176	0.021438	0.02139
64.48	0.013646	0.014205	0.021471	0.021421
64.49	0.013669	0.014231	0.021504	0.021458
64.5	0.013685	0.014249	0.021534	0.021485
64.51	0.013705	0.014276	0.021571	0.021522
64.52	0.013734	0.014307	0.02161	0.021561
64.53	0.013753	0.014327	0.021647	0.021592
64.54	0.013773	0.014355	0.021683	0.021629
64.55	0.013798	0.014384	0.021725	0.021668
64.56	0.01382	0.014408	0.021763	0.021701
64.57	0.013839	0.014432	0.021806	0.021741
64.58	0.013858	0.014457	0.021851	0.021784
64.59	0.013879	0.01448	0.021884	0.021814
64.6	0.0139	0.014507	0.021918	0.021851
64.61	0.013922	0.01453	0.02196	0.021893
64.62	0.01394	0.014547	0.021997	0.02193
64.63	0.013965	0.014573	0.022039	0.021977
64.64	0.01399	0.014598	0.022081	0.02202
64.65	0.014013	0.01462	0.022123	0.022057
64.66	0.014036	0.014644	0.022165	0.022099
64.67	0.014062	0.014672	0.022207	0.022138
64.68	0.01409	0.0147	0.022252	0.022175
64.69	0.014113	0.014728	0.022291	0.022213
64.7	0.014134	0.014755	0.022334	0.022258
64.71	0.014158	0.014781	0.022377	0.0223
64.72	0.01418	0.014806	0.022413	0.022337
64.73	0.0142	0.014831	0.022453	0.022378
64.74	0.01422	0.014853	0.022497	0.022416
64.75	0.014241	0.014874	0.022536	0.022454
64.76	0.014269	0.014906	0.022579	0.022494
64.77	0.014291	0.014927	0.022613	0.022524
64.78	0.014309	0.014949	0.022651	0.022555
64.79	0.014335	0.014979	0.022697	0.022601
64.8	0.014357	0.015002	0.022739	0.022635
64.81	0.014372	0.015022	0.022778	0.022673
64.82	0.014394	0.015047	0.02282	0.022708
64.83	0.014415	0.015069	0.022863	0.022744
64.84	0.014432	0.015089	0.022902	0.02278
64.85	0.014453	0.015118	0.022948	0.022827
64.86	0.014475	0.015144	0.022997	0.022868
64.87	0.014493	0.015163	0.02304	0.022907
64.88	0.014517	0.015191	0.023083	0.022953
64.89	0.01454	0.015217	0.023123	0.022988
64.9	0.014562	0.015239	0.023166	0.023028
64.91	0.014586	0.015266	0.023212	0.02307
64.92	0.014611	0.015295	0.023256	0.023106
64.93	0.014634	0.015313	0.023293	0.023147
64.94	0.014655	0.015335	0.023338	0.023189
64.95	0.014681	0.015361	0.02338	0.023229
64.96	0.014706	0.015385	0.023421	0.023266
64.97	0.014728	0.015407	0.023463	0.023309
64.98	0.014749	0.015428	0.023504	0.023349
64.99	0.014775	0.015453	0.023549	0.023389
65	0.014804	0.015479	0.023598	0.02344
65.01	0.014832	0.015503	0.023648	0.023487
65.02	0.014857	0.015524	0.023686	0.023522
65.03	0.014883	0.015551	0.023733	0.023568
65.04	0.014912	0.015577	0.023778	0.023612
65.05	0.014937	0.015597	0.023821	0.023653
65.06	0.014961	0.015623	0.023868	0.023696
65.07	0.014988	0.015649	0.023913	0.02374
65.08	0.015007	0.015666	0.023952	0.023775
65.09	0.015028	0.015689	0.023993	0.023816
65.1	0.015056	0.015716	0.024041	0.023861
65.11	0.015078	0.01574	0.024087	0.023904
65.12	0.015105	0.015763	0.024135	0.023945
65.13	0.015128	0.015785	0.024184	0.023987
65.14	0.015147	0.015805	0.02423	0.024021
65.15	0.015166	0.01583	0.024282	0.024069
65.16	0.015186	0.01585	0.024333	0.024114
65.17	0.015201	0.015865	0.024377	0.024152
65.18	0.015224	0.015891	0.024426	0.024195
65.19	0.015247	0.015914	0.024476	0.024241
65.2	0.015269	0.015933	0.024524	0.024286
65.21	0.01529	0.015955	0.024567	0.024327
65.22	0.015313	0.015977	0.024618	0.024372
65.23	0.015333	0.015993	0.024663	0.024409
65.24	0.015355	0.016013	0.024707	0.024446
65.25	0.015379	0.016038	0.024758	0.024495
65.26	0.015405	0.016059	0.024803	0.024533
65.27	0.015429	0.016081	0.024853	0.02458
65.28	0.015451	0.016103	0.024904	0.024628
65.29	0.015471	0.016118	0.024955	0.024672
65.3	0.015498	0.016141	0.025009	0.024721
65.31	0.015526	0.016166	0.025058	0.024765
65.32	0.01555	0.016186	0.025109	0.024808
65.33	0.015567	0.016206	0.025159	0.024854
65.34	0.015594	0.016235	0.025211	0.024903
65.35	0.01562	0.016258	0.025265	0.02495
65.36	0.015642	0.01628	0.025313	0.024995
65.37	0.015668	0.016306	0.025365	0.025045
65.38	0.015691	0.016326	0.025408	0.025083
65.39	0.015711	0.016346	0.025457	0.025129
65.4	0.015734	0.016369	0.025516	0.025182
65.41	0.015756	0.016391	0.025567	0.025224
65.42	0.015779	0.016418	0.02562	0.02527
65.43	0.015803	0.016446	0.02567	0.025312
65.44	0.015825	0.016469	0.02572	0.02535
65.45	0.015846	0.016494	0.025775	0.025397
65.46	0.015868	0.016517	0.025822	0.025439
65.47	0.015891	0.016538	0.025877	0.025486
65.48	0.01591	0.016557	0.025922	0.025528
65.49	0.015927	0.016577	0.025972	0.025578
65.5	0.015951	0.0166	0.026023	0.025626
65.51	0.015973	0.016621	0.026068	0.025666
65.52	0.015996	0.016644	0.026123	0.025718
65.53	0.016022	0.016668	0.026175	0.025766
65.54	0.01605	0.016692	0.026223	0.025812
65.55	0.016075	0.016718	0.026273	0.025862
65.56	0.0161	0.016739	0.026324	0.02591
65.57	0.01612	0.016757	0.026376	0.025959
65.58	0.016146	0.01678	0.026431	0.026015
65.59	0.016173	0.016798	0.02648	0.026062
65.6	0.016193	0.016814	0.026527	0.026108
65.61	0.01622	0.01684	0.026579	0.026162
65.62	0.016251	0.016867	0.02663	0.026213
65.63	0.016274	0.016888	0.026677	0.02626
65.64	0.016301	0.016915	0.026729	0.026309
65.65	0.016329	0.016941	0.026782	0.026355
65.66	0.016354	0.016961	0.026829	0.026398
65.67	0.016378	0.016989	0.026882	0.026448
65.68	0.016405	0.017014	0.026933	0.026494
65.69	0.016427	0.017035	0.026985	0.026539
65.7	0.016451	0.01706	0.027039	0.02659
65.71	0.016475	0.017084	0.027087	0.026637
65.72	0.0165	0.017107	0.027138	0.026686
65.73	0.016522	0.017133	0.027192	0.026735
65.74	0.016548	0.017161	0.027247	0.026784
65.75	0.016574	0.017183	0.027297	0.026829
65.76	0.016593	0.017204	0.027345	0.026871
65.77	0.016615	0.017225	0.0274	0.026921
65.78	0.016641	0.017249	0.027456	0.02697
65.79	0.016662	0.017269	0.027506	0.027018
65.8	0.016682	0.01729	0.027556	0.027067
65.81	0.016704	0.017311	0.027601	0.027106
65.82	0.016727	0.017337	0.027652	0.027157
65.83	0.016751	0.017361	0.027703	0.027206
65.84	0.016773	0.017383	0.027751	0.027251
65.85	0.016794	0.017407	0.027801	0.0273
65.86	0.016822	0.017435	0.027852	0.027347
65.87	0.016846	0.017457	0.0279	0.027394
65.88	0.016871	0.01748	0.027954	0.027444
65.89	0.016904	0.017509	0.028008	0.027496
65.9	0.016931	0.017532	0.028065	0.027546
65.91	0.016952	0.017551	0.028114	0.027595
65.92	0.016982	0.017579	0.028163	0.027643
65.93	0.017009	0.017605	0.028213	0.027692
65.94	0.017039	0.017632	0.028265	0.027746
65.95	0.017072	0.017661	0.028311	0.027797
65.96	0.0171	0.017686	0.028357	0.027841
65.97	0.017135	0.017723	0.028401	0.027884
65.98	0.017163	0.017752	0.028453	0.027938
65.99	0.017188	0.017774	0.028498	0.027983
66	0.017215	0.017801	0.028546	0.028025
66.01	0.017242	0.01783	0.028597	0.028074
66.02	0.017265	0.017855	0.028644	0.028117
66.03	0.017295	0.017885	0.028688	0.028161
66.04	0.017321	0.017914	0.028743	0.028216
66.05	0.017347	0.017942	0.028789	0.028263
66.06	0.017374	0.017966	0.028837	0.02831
66.07	0.0174	0.017995	0.028884	0.028357
66.08	0.01743	0.018023	0.028931	0.028402
66.09	0.017461	0.018058	0.028978	0.028448
66.1	0.017487	0.018088	0.029026	0.028495
66.11	0.017511	0.018115	0.029072	0.028538
66.12	0.017534	0.018142	0.029119	0.028586
66.13	0.017566	0.018171	0.02916	0.028633
66.14	0.017596	0.018196	0.029204	0.028677
66.15	0.01762	0.018218	0.029245	0.028718
66.16	0.017645	0.018248	0.029288	0.028763
66.17	0.017673	0.018272	0.029328	0.028803
66.18	0.0177	0.018296	0.029372	0.028847
66.19	0.017731	0.018326	0.02942	0.028895
66.2	0.017761	0.018352	0.029459	0.028936
66.21	0.017789	0.018377	0.029503	0.028981
66.22	0.017821	0.018405	0.029542	0.02902
66.23	0.017849	0.018428	0.029585	0.029063
66.24	0.017879	0.018457	0.029631	0.029111
66.25	0.017909	0.018483	0.029669	0.029151
66.26	0.017941	0.018512	0.029712	0.029197
66.27	0.017972	0.018542	0.029751	0.029239
66.28	0.018001	0.018572	0.029792	0.029282
66.29	0.018032	0.018603	0.029843	0.029329
66.3	0.018065	0.018634	0.029881	0.029364
66.31	0.018093	0.018662	0.029922	0.029406
66.32	0.018119	0.018688	0.029966	0.029447
66.33	0.018147	0.018716	0.030009	0.029485
66.34	0.018172	0.018743	0.030056	0.029529
66.35	0.018201	0.018773	0.030103	0.02957
66.36	0.018232	0.018804	0.030144	0.02961
66.37	0.01826	0.018837	0.030185	0.029651
66.38	0.018292	0.018872	0.030227	0.029689
66.39	0.01832	0.018907	0.030269	0.029728
66.4	0.018349	0.018941	0.030316	0.029774
66.41	0.018383	0.018976	0.030359	0.029812
66.42	0.018408	0.019002	0.0304	0.029849
66.43	0.018434	0.019033	0.030446	0.02989
66.44	0.018466	0.019066	0.030489	0.029934
66.45	0.018493	0.019092	0.030528	0.029974
66.46	0.018522	0.019124	0.030571	0.030018
66.47	0.018556	0.019156	0.030605	0.030054
66.48	0.018589	0.019187	0.030648	0.030092
66.49	0.01862	0.019218	0.03069	0.030134
66.5	0.018652	0.019247	0.030725	0.03017
66.51	0.018685	0.019278	0.030768	0.03021
66.52	0.018719	0.019308	0.030805	0.030247
66.53	0.018751	0.01934	0.030845	0.030286
66.54	0.018785	0.019371	0.030884	0.030325
66.55	0.018819	0.019405	0.03092	0.030359
66.56	0.018853	0.019441	0.030963	0.030406
66.57	0.018892	0.019478	0.031003	0.030445
66.58	0.018928	0.019513	0.031036	0.030479
66.59	0.018961	0.019549	0.031073	0.030518
66.6	0.018997	0.019586	0.031112	0.030557
66.61	0.019029	0.019621	0.031155	0.030597
66.62	0.019056	0.019652	0.031198	0.030636
66.63	0.019092	0.019687	0.03124	0.030676
66.64	0.019125	0.019721	0.031281	0.030715
66.65	0.019153	0.019752	0.031319	0.03075
66.66	0.019185	0.019784	0.031356	0.030786
66.67	0.019215	0.019814	0.031395	0.030821
66.68	0.019249	0.019852	0.031433	0.030857
66.69	0.019281	0.019886	0.031469	0.030894
66.7	0.019307	0.019916	0.031503	0.03093
66.71	0.019338	0.019951	0.031537	0.030962
66.72	0.019369	0.019985	0.031574	0.030998
66.73	0.019397	0.020016	0.031612	0.031035
66.74	0.019425	0.020048	0.031643	0.031065
66.75	0.019455	0.02008	0.031681	0.031096
66.76	0.019487	0.020114	0.031724	0.031131
66.77	0.019516	0.020142	0.031766	0.031171
66.78	0.019544	0.020168	0.031808	0.031207
66.79	0.019577	0.020202	0.03185	0.031243
66.8	0.019607	0.020234	0.031884	0.031278
66.81	0.01964	0.020265	0.031923	0.031317
66.82	0.019674	0.020295	0.031959	0.031352
66.83	0.019707	0.020326	0.032	0.031393
66.84	0.019739	0.020356	0.032038	0.031425
66.85	0.019772	0.020385	0.032067	0.031448
66.86	0.019801	0.020415	0.032103	0.031479
66.87	0.019831	0.020447	0.032143	0.031514
66.88	0.019864	0.020478	0.032181	0.03155
66.89	0.01989	0.020505	0.032214	0.031579
66.9	0.01992	0.020533	0.032249	0.031611
66.91	0.019955	0.020565	0.03228	0.031642
66.92	0.019987	0.020595	0.032314	0.031674
66.93	0.020018	0.020626	0.032348	0.031703
66.94	0.020047	0.020655	0.032386	0.031733
66.95	0.020078	0.020688	0.032418	0.031761
66.96	0.020111	0.020719	0.032455	0.03179
66.97	0.020144	0.02075	0.032491	0.031822
66.98	0.020174	0.020785	0.03253	0.031855
66.99	0.020209	0.020822	0.032563	0.031886
67	0.020238	0.020853	0.0326	0.031915
67.01	0.020271	0.020888	0.032635	0.031947
67.02	0.020305	0.020924	0.032671	0.031981
67.03	0.020334	0.020956	0.032718	0.032024
67.04	0.020366	0.020988	0.032753	0.032055
67.05	0.020396	0.021017	0.032789	0.032087
67.06	0.020426	0.021051	0.03283	0.032126
67.07	0.020453	0.02108	0.032871	0.03216
67.08	0.020484	0.021111	0.032913	0.032197
67.09	0.020519	0.021145	0.032951	0.032229
67.1	0.020549	0.021174	0.032985	0.032263
67.11	0.020581	0.021205	0.033027	0.032301
67.12	0.020618	0.021239	0.03307	0.03234
67.13	0.020652	0.021274	0.033105	0.032374
67.14	0.020684	0.021306	0.033139	0.032407
67.15	0.020718	0.021338	0.033172	0.032438
67.16	0.020745	0.021365	0.033207	0.032469
67.17	0.020777	0.021397	0.033247	0.032505
67.18	0.020811	0.021428	0.033285	0.032542
67.19	0.020846	0.021455	0.033324	0.032578
67.2	0.020881	0.021485	0.033359	0.032611
67.21	0.020912	0.021516	0.033391	0.032642
67.22	0.020946	0.021549	0.033431	0.032678
67.23	0.02098	0.021582	0.033471	0.032713
67.24	0.021015	0.021611	0.033507	0.032745
67.25	0.021046	0.021642	0.033545	0.032777
67.26	0.02108	0.021674	0.033582	0.032808
67.27	0.021115	0.02171	0.033622	0.032846
67.28	0.021142	0.021739	0.033665	0.032883
67.29	0.021171	0.02177	0.033702	0.032919
67.3	0.021204	0.021806	0.033744	0.032957
67.31	0.021241	0.021842	0.033788	0.032997
67.32	0.021273	0.021877	0.033826	0.033034
67.33	0.021306	0.021911	0.033867	0.033068
67.34	0.02134	0.021947	0.033907	0.033106
67.35	0.021371	0.02198	0.033946	0.033143
67.36	0.0214	0.022009	0.033991	0.033183
67.37	0.021427	0.022038	0.034032	0.033216
67.38	0.021457	0.022069	0.034075	0.033256
67.39	0.021489	0.022102	0.034126	0.033299
67.4	0.021522	0.022133	0.034162	0.03333
67.41	0.021553	0.022161	0.034201	0.033366
67.42	0.021591	0.022194	0.034244	0.033407
67.43	0.021626	0.022227	0.034279	0.033441
67.44	0.021655	0.022254	0.034317	0.033476
67.45	0.021689	0.022288	0.03436	0.033515
67.46	0.021728	0.022323	0.034405	0.033556
67.47	0.021759	0.022352	0.034448	0.033593
67.48	0.021791	0.022383	0.034488	0.03363
67.49	0.021824	0.022412	0.034532	0.033671
67.5	0.021857	0.022444	0.034573	0.033707
67.51	0.021897	0.022482	0.034617	0.033744
67.52	0.021931	0.022512	0.03466	0.033781
67.53	0.021965	0.022544	0.034702	0.033816
67.54	0.022002	0.022581	0.034746	0.033857
67.55	0.022036	0.022611	0.034791	0.033898
67.56	0.022069	0.022639	0.034826	0.033932
67.57	0.022102	0.022673	0.034865	0.033969
67.58	0.022139	0.022709	0.034902	0.034003
67.59	0.022172	0.022742	0.034941	0.03404
67.6	0.022205	0.022774	0.034978	0.034074
67.61	0.02224	0.02281	0.035026	0.034115
67.62	0.022271	0.022844	0.035068	0.034152
67.63	0.022304	0.022881	0.035106	0.034188
67.64	0.02234	0.022917	0.035151	0.034228
67.65	0.022373	0.022952	0.035198	0.034273
67.66	0.02241	0.022991	0.035247	0.034324
67.67	0.02245	0.023028	0.035297	0.034369
67.68	0.022483	0.023059	0.035335	0.034406
67.69	0.022517	0.023092	0.035382	0.034451
67.7	0.022557	0.023131	0.035428	0.034495
67.71	0.022592	0.023164	0.035478	0.034539
67.72	0.022627	0.023202	0.035529	0.034586
67.73	0.022666	0.02324	0.035575	0.03463
67.74	0.022702	0.023276	0.035621	0.034675
67.75	0.022734	0.023311	0.035667	0.034718
67.76	0.022772	0.02335	0.035712	0.034764
67.77	0.022806	0.023382	0.035758	0.034809
67.78	0.022842	0.023417	0.035803	0.034853
67.79	0.022881	0.023453	0.03585	0.034898
67.8	0.022916	0.023487	0.035894	0.034944
67.81	0.022953	0.023526	0.035937	0.034987
67.82	0.022987	0.02356	0.035985	0.035031
67.83	0.023022	0.023594	0.036021	0.035064
67.84	0.023058	0.02363	0.036057	0.035101
67.85	0.023096	0.02367	0.036104	0.035146
67.86	0.023132	0.023706	0.03615	0.035184
67.87	0.023171	0.023742	0.036182	0.035216
67.88	0.023211	0.023783	0.036221	0.035253
67.89	0.023244	0.023814	0.036263	0.035294
67.9	0.023277	0.023848	0.036303	0.035332
67.91	0.023315	0.023887	0.03635	0.035373
67.92	0.023349	0.023922	0.036388	0.035408
67.93	0.023383	0.023956	0.036427	0.035445
67.94	0.023422	0.023995	0.036476	0.035491
67.95	0.023459	0.024032	0.036523	0.035534
67.96	0.023498	0.024069	0.03657	0.035578
67.97	0.02354	0.024109	0.036619	0.035626
67.98	0.023576	0.024144	0.036661	0.035663
67.99	0.02361	0.024182	0.036705	0.035703
68	0.023647	0.024223	0.036752	0.035746
68.01	0.023687	0.024262	0.036804	0.035794
68.02	0.023723	0.024297	0.03685	0.035836
68.03	0.023762	0.024335	0.036889	0.035878
68.04	0.023798	0.024373	0.03693	0.035918
68.05	0.023835	0.02441	0.036975	0.035961
68.06	0.023875	0.024449	0.037023	0.036007
68.07	0.023908	0.024481	0.037071	0.036049
68.08	0.023944	0.024513	0.03711	0.036087
68.09	0.023988	0.024556	0.037154	0.03613
68.1	0.024029	0.024592	0.037196	0.036172
68.11	0.024062	0.024624	0.037235	0.036209
68.12	0.024095	0.024656	0.037275	0.036246
68.13	0.024133	0.024692	0.037319	0.036287
68.14	0.024168	0.024723	0.037362	0.036328
68.15	0.0242	0.024753	0.037401	0.036365
68.16	0.02424	0.024792	0.037444	0.036407
68.17	0.024279	0.024828	0.037482	0.036447
68.18	0.024319	0.024869	0.037521	0.036488
68.19	0.024353	0.024903	0.037556	0.036523
68.2	0.024388	0.024936	0.037596	0.036562
68.21	0.024424	0.024974	0.037637	0.036602
68.22	0.024461	0.025011	0.037678	0.036638
68.23	0.024492	0.025044	0.037718	0.036673
68.24	0.024526	0.025079	0.037762	0.036714
68.25	0.024567	0.025119	0.037802	0.036753
68.26	0.024598	0.02515	0.037838	0.036787
68.27	0.024635	0.025188	0.037877	0.036827
68.28	0.024676	0.025229	0.037916	0.036866
68.29	0.024709	0.025265	0.037954	0.0369
68.3	0.024746	0.025304	0.037992	0.036937
68.31	0.024782	0.025338	0.038031	0.036977
68.32	0.024816	0.025371	0.03807	0.037016
68.33	0.024852	0.025409	0.038106	0.037053
68.34	0.024889	0.025444	0.038143	0.03709
68.35	0.024926	0.025478	0.038181	0.037126
68.36	0.024962	0.025517	0.03822	0.037163
68.37	0.024998	0.025556	0.03826	0.037205
68.38	0.025036	0.025594	0.038301	0.037247
68.39	0.025071	0.02563	0.038334	0.037283
68.4	0.025114	0.02567	0.038378	0.037327
68.41	0.025152	0.025705	0.038415	0.037362
68.42	0.025192	0.025743	0.038452	0.0374
68.43	0.025233	0.025779	0.038497	0.037442
68.44	0.025267	0.02581	0.038533	0.037477
68.45	0.025303	0.025846	0.038572	0.037514
68.46	0.025338	0.02588	0.038609	0.037548
68.47	0.025371	0.025911	0.038641	0.03758
68.48	0.025407	0.025951	0.038679	0.037617
68.49	0.025447	0.02599	0.03872	0.037653
68.5	0.025481	0.026026	0.038759	0.037689
68.51	0.025512	0.026062	0.038795	0.037725
68.52	0.025548	0.026099	0.038829	0.037758
68.53	0.025584	0.02613	0.038864	0.037789
68.54	0.025616	0.026163	0.0389	0.03782
68.55	0.025658	0.026203	0.03894	0.037862
68.56	0.025698	0.02624	0.038981	0.037899
68.57	0.025735	0.026279	0.039021	0.037935
68.58	0.025773	0.026322	0.039058	0.037971
68.59	0.025806	0.026355	0.039092	0.038002
68.6	0.025843	0.026393	0.039131	0.038036
68.61	0.025879	0.026428	0.03917	0.038069
68.62	0.025918	0.026463	0.039209	0.038106
68.63	0.025954	0.026497	0.039245	0.038141
68.64	0.025992	0.026536	0.039286	0.038179
68.65	0.026028	0.02657	0.039325	0.038216
68.66	0.026064	0.0266	0.039355	0.038248
68.67	0.026104	0.02664	0.039398	0.038293
68.68	0.026137	0.026675	0.039449	0.038338
68.69	0.026173	0.026708	0.039483	0.038372
68.7	0.026213	0.026747	0.039521	0.03841
68.71	0.026248	0.026781	0.039559	0.038448
68.72	0.026281	0.026814	0.039595	0.038485
68.73	0.026317	0.026849	0.039636	0.038527
68.74	0.02635	0.026881	0.039669	0.038559
68.75	0.026384	0.026913	0.039698	0.038587
68.76	0.026416	0.026948	0.039732	0.038624
68.77	0.026447	0.026982	0.039764	0.038653
68.78	0.026479	0.027014	0.039795	0.038684
68.79	0.026512	0.027046	0.039829	0.038721
68.8	0.026546	0.027078	0.039861	0.038753
68.81	0.026577	0.027107	0.039888	0.038779
68.82	0.026608	0.027141	0.039921	0.03881
68.83	0.026644	0.027177	0.039955	0.038843
68.84	0.026674	0.027209	0.039992	0.038876
68.85	0.026707	0.027246	0.040025	0.038912
68.86	0.02674	0.027283	0.040057	0.038945
68.87	0.026774	0.027317	0.040085	0.038975
68.88	0.026809	0.027356	0.040117	0.039011
68.89	0.026841	0.02739	0.040147	0.039041
68.9	0.026867	0.027418	0.040178	0.039069
68.91	0.026897	0.027453	0.040207	0.039097
68.92	0.026934	0.02749	0.040239	0.039132
68.93	0.026964	0.027521	0.040272	0.039166
68.94	0.026995	0.027555	0.0403	0.039194
68.95	0.027034	0.027598	0.040337	0.039234
68.96	0.02707	0.027633	0.04037	0.039267
68.97	0.027102	0.027668	0.040402	0.039298
68.98	0.027135	0.0277	0.040437	0.039329
68.99	0.027171	0.027731	0.04047	0.039359
69	0.027208	0.027771	0.040507	0.039397
69.01	0.027243	0.027809	0.040541	0.039431
69.02	0.027279	0.027844	0.040576	0.03947
69.03	0.027314	0.027882	0.040607	0.039505
69.04	0.027352	0.027921	0.040638	0.039539
69.05	0.027389	0.027959	0.040675	0.039576
69.06	0.027422	0.027995	0.040708	0.03961
69.07	0.02746	0.028035	0.040745	0.039648
69.08	0.027495	0.028069	0.040778	0.039681
69.09	0.027531	0.028105	0.040812	0.039716
69.1	0.02757	0.028145	0.04085	0.039759
69.11	0.027605	0.02818	0.04088	0.039789
69.12	0.027641	0.028218	0.040913	0.039823
69.13	0.02768	0.028258	0.040952	0.039863
69.14	0.027716	0.028295	0.040985	0.039899
69.15	0.02775	0.028333	0.041018	0.039936
69.16	0.027783	0.028371	0.041051	0.039972
69.17	0.027821	0.028408	0.041085	0.040005
69.18	0.027856	0.028445	0.041122	0.040041
69.19	0.027892	0.02848	0.041158	0.040073
69.2	0.027925	0.028514	0.041195	0.040109
69.21	0.027955	0.028548	0.041222	0.040139
69.22	0.027993	0.028588	0.041256	0.040175
69.23	0.028021	0.02862	0.041286	0.040206
69.24	0.028055	0.028658	0.041313	0.040237
69.25	0.028097	0.028701	0.041348	0.040276
69.26	0.028131	0.028736	0.041375	0.040306
69.27	0.028166	0.028776	0.041403	0.040337
69.28	0.0282	0.028812	0.041434	0.040368
69.29	0.028234	0.028846	0.041459	0.040397
69.3	0.028268	0.028883	0.041487	0.04043
69.31	0.028305	0.02892	0.04151	0.040461
69.32	0.028343	0.028954	0.04154	0.040493
69.33	0.028378	0.028993	0.04157	0.040527
69.34	0.028415	0.029032	0.0416	0.040564
69.35	0.028451	0.029068	0.041625	0.040592
69.36	0.028479	0.029099	0.041644	0.040613
69.37	0.028511	0.029133	0.041669	0.040642
69.38	0.028544	0.029162	0.041693	0.040669
69.39	0.028577	0.029195	0.041719	0.040697
69.4	0.028612	0.029232	0.041749	0.040733
69.41	0.028644	0.029266	0.041772	0.040762
69.42	0.028677	0.029302	0.041798	0.040793
69.43	0.028709	0.02934	0.041822	0.040821
69.44	0.028746	0.029378	0.041849	0.040853
69.45	0.028781	0.029416	0.041876	0.040884
69.46	0.028813	0.029458	0.041901	0.04091
69.47	0.028845	0.029496	0.041928	0.040938
69.48	0.028876	0.029527	0.041942	0.040957
69.49	0.028911	0.029567	0.041962	0.040982
69.5	0.028942	0.029604	0.041987	0.04101
69.51	0.028977	0.029641	0.042008	0.041034
69.52	0.029015	0.029681	0.042032	0.041062
69.53	0.029053	0.029722	0.042054	0.041088
69.54	0.029091	0.029761	0.04208	0.041115
69.55	0.02913	0.029804	0.042112	0.041151
69.56	0.029168	0.029843	0.04214	0.041182
69.57	0.029207	0.02988	0.042165	0.041209
69.58	0.029244	0.029918	0.042188	0.041238
69.59	0.029279	0.029956	0.042212	0.041267
69.6	0.029316	0.029994	0.042234	0.041293
69.61	0.029352	0.030035	0.04226	0.041324
69.62	0.02939	0.030074	0.042287	0.041357
69.63	0.029424	0.030108	0.042307	0.041381
69.64	0.02946	0.030145	0.04233	0.04141
69.65	0.029497	0.030182	0.04235	0.041434
69.66	0.029535	0.030217	0.042371	0.041458
69.67	0.02957	0.030254	0.042393	0.041485
69.68	0.029605	0.03029	0.042414	0.041509
69.69	0.029643	0.030326	0.042437	0.041534
69.7	0.029679	0.030364	0.04246	0.04156
69.71	0.029721	0.030407	0.042483	0.04159
69.72	0.029756	0.030444	0.042511	0.041617
69.73	0.029791	0.030481	0.04253	0.04164
69.74	0.02983	0.030524	0.042555	0.041667
69.75	0.029865	0.030559	0.042577	0.041689
69.76	0.029896	0.030592	0.04259	0.041704
69.77	0.029933	0.030631	0.042613	0.041727
69.78	0.029965	0.030663	0.042632	0.041751
69.79	0.029999	0.030704	0.042652	0.041776
69.8	0.030033	0.030741	0.042671	0.041798
69.81	0.030067	0.030774	0.042689	0.04182
69.82	0.0301	0.030809	0.042704	0.041837
69.83	0.030134	0.030844	0.04272	0.041856
69.84	0.030168	0.030878	0.042742	0.041878
69.85	0.030199	0.030911	0.042755	0.041894
69.86	0.030232	0.030945	0.042769	0.041912
69.87	0.030264	0.030979	0.042784	0.04193
69.88	0.030296	0.031011	0.042799	0.041947
69.89	0.030327	0.031045	0.042815	0.041966
69.9	0.030358	0.031076	0.04283	0.041981
69.91	0.030388	0.031105	0.042846	0.041999
69.92	0.030418	0.031138	0.042864	0.042019
69.93	0.030449	0.031169	0.042872	0.04203
69.94	0.030476	0.031196	0.04288	0.04204
69.95	0.030506	0.03123	0.042898	0.042058
69.96	0.03054	0.031261	0.042912	0.042072
69.97	0.030569	0.031288	0.04292	0.042087
69.98	0.030599	0.031318	0.042931	0.042101
69.99	0.030628	0.031351	0.042941	0.042114
70	0.030656	0.031384	0.042949	0.042129
70.01	0.030687	0.031417	0.042958	0.042144
70.02	0.030713	0.031446	0.042968	0.042154
70.03	0.030746	0.03148	0.04298	0.042167
70.04	0.030783	0.031516	0.042992	0.042183
70.05	0.030811	0.031544	0.042999	0.042191
70.06	0.030835	0.031571	0.043007	0.0422
70.07	0.030866	0.031603	0.043018	0.042213
70.08	0.030896	0.031632	0.043028	0.042224
70.09	0.030929	0.031664	0.043041	0.042238
70.1	0.030959	0.031695	0.043051	0.042248
70.11	0.030987	0.031722	0.043062	0.042258
70.12	0.031016	0.031753	0.043072	0.042267
70.13	0.031043	0.031783	0.04308	0.042276
70.14	0.031069	0.03181	0.043087	0.042285
70.15	0.031095	0.031838	0.043098	0.042295
70.16	0.031123	0.031868	0.043112	0.042312
70.17	0.031155	0.031899	0.043126	0.042327
70.18	0.031188	0.031933	0.043136	0.042338
70.19	0.031218	0.031965	0.043147	0.042352
70.2	0.03125	0.031995	0.043155	0.042363
70.21	0.031279	0.032024	0.043163	0.04237
70.22	0.031307	0.032052	0.04317	0.042378
70.23	0.031337	0.032079	0.043178	0.042387
70.24	0.031365	0.032106	0.043188	0.042395
70.25	0.031395	0.032135	0.043193	0.042402
70.26	0.031423	0.032161	0.043201	0.042412
70.27	0.031453	0.032184	0.04321	0.042422
70.28	0.031481	0.032212	0.043217	0.042432
70.29	0.031511	0.032242	0.043226	0.042442
70.3	0.031544	0.032269	0.043237	0.042453
70.31	0.031573	0.032296	0.043245	0.042463
70.32	0.0316	0.032325	0.043252	0.042469
70.33	0.031622	0.032348	0.043258	0.042474
70.34	0.031645	0.032373	0.043258	0.042477
70.35	0.03167	0.032399	0.043261	0.04248
70.36	0.031692	0.032421	0.043259	0.042477
70.37	0.031714	0.032447	0.043258	0.042477
70.38	0.031737	0.03247	0.043261	0.04248
70.39	0.031765	0.032498	0.043265	0.042482
70.4	0.031792	0.032526	0.043273	0.042489
70.41	0.031815	0.032549	0.043275	0.042491
70.42	0.03184	0.032572	0.043273	0.042488
70.43	0.031863	0.032597	0.043274	0.042489
70.44	0.031886	0.032623	0.043276	0.042494
70.45	0.031912	0.032652	0.043284	0.042499
70.46	0.031934	0.032675	0.043288	0.042502
70.47	0.031958	0.032698	0.043293	0.042505
70.48	0.031982	0.032724	0.043295	0.042505
70.49	0.032003	0.032749	0.043298	0.042507
70.5	0.032031	0.032778	0.043303	0.042512
70.51	0.032055	0.032799	0.043305	0.042512
70.52	0.032078	0.03282	0.043303	0.04251
70.53	0.032105	0.032844	0.043299	0.042511
70.54	0.032129	0.032865	0.043299	0.042511
70.55	0.032152	0.032888	0.043297	0.042512
70.56	0.032175	0.032912	0.043298	0.042515
70.57	0.032198	0.032932	0.043297	0.042516
70.58	0.03222	0.032957	0.043293	0.042514
70.59	0.032246	0.032982	0.04329	0.042512
70.6	0.032268	0.033003	0.043289	0.04251
70.61	0.032289	0.033023	0.043287	0.042508
70.62	0.032311	0.033045	0.043283	0.042503
70.63	0.032331	0.033066	0.04328	0.0425
70.64	0.032352	0.033087	0.043277	0.042496
70.65	0.032374	0.033109	0.043274	0.042494
70.66	0.032396	0.033132	0.043275	0.042494
70.67	0.032419	0.033156	0.043272	0.042492
70.68	0.032439	0.033175	0.043268	0.042489
70.69	0.032459	0.033195	0.043263	0.042485
70.7	0.032481	0.033216	0.043259	0.042482
70.71	0.032502	0.033239	0.043255	0.042479
70.72	0.032523	0.033263	0.043249	0.042473
70.73	0.032544	0.033285	0.043246	0.042472
70.74	0.032567	0.03331	0.043251	0.042475
70.75	0.032591	0.033333	0.043248	0.042474
70.76	0.032612	0.033353	0.043244	0.04247
70.77	0.032634	0.033378	0.043243	0.042466
70.78	0.032655	0.0334	0.043239	0.04246
70.79	0.032678	0.033422	0.043237	0.042459
70.8	0.032702	0.033443	0.043234	0.042456
70.81	0.032725	0.033465	0.043231	0.042452
70.82	0.03275	0.033487	0.04323	0.042448
70.83	0.032772	0.033508	0.043228	0.042449
70.84	0.032787	0.033524	0.043221	0.042442
70.85	0.032805	0.033541	0.043219	0.042438
70.86	0.032826	0.033563	0.043216	0.042435
70.87	0.03285	0.033585	0.04321	0.042429
70.88	0.032872	0.033609	0.043209	0.042429
70.89	0.032889	0.033627	0.043202	0.042424
70.9	0.03291	0.033649	0.043197	0.042418
70.91	0.032928	0.033668	0.043192	0.042415
70.92	0.032945	0.033688	0.043186	0.042407
70.93	0.032967	0.033711	0.043186	0.042407
70.94	0.032989	0.033734	0.043182	0.042403
70.95	0.033011	0.033756	0.043177	0.042399
70.96	0.033031	0.033772	0.043167	0.042389
70.97	0.033051	0.033793	0.043158	0.042379
70.98	0.033066	0.033812	0.043153	0.042375
70.99	0.033081	0.033828	0.043145	0.042367
71	0.033096	0.033847	0.043137	0.042356
71.01	0.033112	0.033865	0.043129	0.042348
71.02	0.033129	0.033884	0.043121	0.042341
71.03	0.033148	0.033905	0.043119	0.042339
71.04	0.033163	0.03392	0.043106	0.042328
71.05	0.033175	0.033936	0.043098	0.042321
71.06	0.033189	0.03395	0.043091	0.042312
71.07	0.033204	0.033967	0.043079	0.0423
71.08	0.033224	0.033988	0.043072	0.042294
71.09	0.033239	0.034005	0.043063	0.042283
71.1	0.033252	0.03402	0.043053	0.042274
71.11	0.033261	0.034034	0.043038	0.04226
71.12	0.033278	0.03405	0.043029	0.042253
71.13	0.033295	0.034066	0.043019	0.042244
71.14	0.033313	0.034082	0.043009	0.042235
71.15	0.03333	0.034098	0.043002	0.04223
71.16	0.033345	0.034115	0.042993	0.042222
71.17	0.033362	0.03413	0.042984	0.042214
71.18	0.033379	0.034149	0.04298	0.042211
71.19	0.033396	0.034167	0.042972	0.042201
71.2	0.033409	0.034182	0.042961	0.042192
71.21	0.033421	0.034196	0.042947	0.042179
71.22	0.033438	0.034214	0.04294	0.042173
71.23	0.033452	0.034229	0.042932	0.042166
71.24	0.033467	0.034245	0.042923	0.042155
71.25	0.033482	0.034259	0.042912	0.042144
71.26	0.033493	0.03427	0.042895	0.042129
71.27	0.033509	0.034288	0.042884	0.04212
71.28	0.033521	0.034301	0.042872	0.042109
71.29	0.033534	0.034313	0.042859	0.042098
71.3	0.033546	0.034326	0.042849	0.042088
71.31	0.033553	0.034336	0.042834	0.042074
71.32	0.033565	0.034352	0.042823	0.042066
71.33	0.033574	0.034366	0.042814	0.042056
71.34	0.033583	0.034378	0.042803	0.042047
71.35	0.033593	0.034391	0.042793	0.042035
71.36	0.033604	0.034403	0.042781	0.042022
71.37	0.033616	0.034417	0.042768	0.042011
71.38	0.033628	0.03443	0.042759	0.042
71.39	0.033641	0.03444	0.042749	0.041989
71.4	0.033653	0.034452	0.042739	0.041977
71.41	0.033664	0.034467	0.042725	0.041964
71.42	0.033675	0.034482	0.042715	0.041954
71.43	0.033687	0.034496	0.042706	0.041946
71.44	0.033702	0.03451	0.042695	0.041937
71.45	0.033716	0.034525	0.042685	0.041925
71.46	0.033729	0.034537	0.042673	0.041913
71.47	0.033741	0.034547	0.042659	0.0419
71.48	0.033752	0.034559	0.042648	0.041889
71.49	0.033769	0.034574	0.042636	0.041877
71.5	0.033781	0.034589	0.042623	0.041865
71.51	0.033794	0.034601	0.042611	0.041852
71.52	0.033806	0.034613	0.042598	0.04184
71.53	0.033819	0.034625	0.042584	0.041827
71.54	0.033832	0.034639	0.04257	0.041817
71.55	0.033845	0.03465	0.042557	0.041803
71.56	0.033855	0.034661	0.042541	0.041791
71.57	0.033866	0.034673	0.042527	0.041779
71.58	0.033874	0.034682	0.042512	0.041766
71.59	0.033886	0.034695	0.0425	0.041754
71.6	0.033893	0.034705	0.042486	0.041739
71.61	0.033903	0.034713	0.042471	0.041724
71.62	0.033911	0.034721	0.042456	0.041711
71.63	0.033916	0.034726	0.042438	0.041693
71.64	0.033927	0.034736	0.042424	0.04168
71.65	0.033937	0.034748	0.04241	0.041668
71.66	0.033949	0.034757	0.042392	0.041653
71.67	0.033959	0.034767	0.042381	0.041644
71.68	0.033963	0.03477	0.042365	0.041628
71.69	0.033971	0.034777	0.042347	0.04161
71.7	0.033983	0.034787	0.042335	0.0416
71.71	0.033994	0.034797	0.04232	0.041586
71.72	0.034005	0.034805	0.042303	0.041573
71.73	0.034015	0.034813	0.042283	0.041559
71.74	0.034022	0.034818	0.042263	0.04154
71.75	0.034031	0.034825	0.042247	0.041525
71.76	0.034042	0.034836	0.042233	0.041512
71.77	0.03405	0.034844	0.042217	0.0415
71.78	0.034059	0.03485	0.042197	0.041483
71.79	0.03407	0.03486	0.042178	0.041464
71.8	0.034081	0.034868	0.042161	0.041449
71.81	0.03409	0.034875	0.042144	0.041436
71.82	0.034099	0.034883	0.042129	0.041424
71.83	0.034107	0.034889	0.042106	0.041401
71.84	0.034114	0.034896	0.042086	0.041382
71.85	0.034126	0.034907	0.042071	0.041367
71.86	0.034136	0.034916	0.042052	0.041351
71.87	0.034144	0.034924	0.042036	0.041336
71.88	0.034146	0.034928	0.042015	0.041316
71.89	0.034151	0.034932	0.041993	0.041295
71.9	0.034159	0.034941	0.041975	0.041278
71.91	0.034169	0.03495	0.041958	0.04126
71.92	0.034175	0.034955	0.041939	0.041241
71.93	0.034178	0.03496	0.041918	0.041221
71.94	0.034184	0.034967	0.0419	0.041202
71.95	0.034189	0.034973	0.04188	0.041182
71.96	0.034195	0.034976	0.041857	0.04116
71.97	0.034201	0.034983	0.041837	0.041141
71.98	0.034208	0.034988	0.041814	0.04112
71.99	0.034212	0.034989	0.041789	0.041098
72	0.034217	0.034993	0.041766	0.041078
72.01	0.034223	0.034997	0.041746	0.041058
72.02	0.034227	0.034999	0.041721	0.041034
72.03	0.034233	0.035002	0.041699	0.041011
72.04	0.034241	0.035005	0.041677	0.040989
72.05	0.034246	0.035008	0.041653	0.040968
72.06	0.034251	0.035013	0.04163	0.040946
72.07	0.034256	0.035015	0.041608	0.040926
72.08	0.03426	0.035018	0.041584	0.040904
72.09	0.034265	0.035023	0.041564	0.040883
72.1	0.034272	0.035026	0.04154	0.040861
72.11	0.03428	0.035027	0.041513	0.040836
72.12	0.034285	0.035031	0.041489	0.040813
72.13	0.034291	0.035035	0.041465	0.04079
72.14	0.034298	0.035036	0.041439	0.040765
72.15	0.034302	0.035039	0.041414	0.04074
72.16	0.034309	0.035045	0.041388	0.040718
72.17	0.034314	0.035048	0.041363	0.040692
72.18	0.034317	0.035048	0.041336	0.040665
72.19	0.034319	0.03505	0.041306	0.040639
72.2	0.034321	0.035051	0.041276	0.040614
72.21	0.034322	0.03505	0.041249	0.040588
72.22	0.034327	0.035049	0.041221	0.040561
72.23	0.034329	0.035047	0.04119	0.040533
72.24	0.034328	0.035047	0.041159	0.040503
72.25	0.034328	0.035045	0.041128	0.040474
72.26	0.034325	0.035041	0.041097	0.040446
72.27	0.034322	0.035041	0.041065	0.040416
72.28	0.034321	0.035042	0.041037	0.040389
72.29	0.03432	0.035041	0.041008	0.040358
72.3	0.034317	0.035038	0.040978	0.040327
72.31	0.034316	0.035036	0.040948	0.040297
72.32	0.034315	0.035033	0.040917	0.040265
72.33	0.034311	0.035029	0.040885	0.040234
72.34	0.034308	0.035023	0.040854	0.040203
72.35	0.034302	0.035016	0.040818	0.040167
72.36	0.034297	0.035011	0.040783	0.040132
72.37	0.034295	0.035006	0.040751	0.0401
72.38	0.034294	0.035	0.040719	0.040068
72.39	0.034292	0.034996	0.040685	0.040036
72.4	0.034291	0.034992	0.040653	0.040005
72.41	0.034288	0.034988	0.040618	0.039973
72.42	0.034284	0.034985	0.040583	0.039939
72.43	0.03428	0.034983	0.040546	0.039905
72.44	0.034281	0.034982	0.040514	0.039871
72.45	0.034278	0.034978	0.040478	0.039835
72.46	0.034274	0.034973	0.040444	0.039801
72.47	0.034267	0.034968	0.040406	0.039765
72.48	0.034265	0.034967	0.040369	0.039728
72.49	0.034265	0.034968	0.040334	0.039695
72.5	0.034258	0.034962	0.040296	0.039656
72.51	0.034249	0.034954	0.040258	0.039617
72.52	0.034243	0.03495	0.04022	0.039579
72.53	0.034235	0.034941	0.040185	0.039539
72.54	0.034229	0.034936	0.040149	0.039502
72.55	0.034221	0.03493	0.040109	0.039462
72.56	0.034211	0.034923	0.040071	0.039424
72.57	0.034201	0.034913	0.04003	0.039381
72.58	0.034197	0.034912	0.039995	0.039345
72.59	0.034188	0.034905	0.03996	0.03931
72.6	0.034179	0.034895	0.03992	0.03927
72.61	0.03417	0.034888	0.03988	0.039231
72.62	0.034161	0.034879	0.039841	0.039188
72.63	0.034153	0.034871	0.039804	0.03915
72.64	0.034144	0.034863	0.039769	0.039114
72.65	0.034134	0.034854	0.039729	0.039073
72.66	0.034124	0.034843	0.039689	0.039032
72.67	0.034116	0.034835	0.039647	0.038993
72.68	0.034111	0.034827	0.039605	0.038953
72.69	0.034107	0.034818	0.039567	0.038917
72.7	0.034096	0.034806	0.039526	0.038879
72.71	0.034089	0.034795	0.039485	0.03884
72.72	0.03408	0.034784	0.039442	0.038801
72.73	0.034078	0.034781	0.039405	0.038766
72.74	0.03407	0.034772	0.039364	0.038726
72.75	0.03406	0.03476	0.039321	0.038686
72.76	0.034052	0.034751	0.039281	0.038647
72.77	0.034042	0.034743	0.03924	0.038608
72.78	0.034031	0.034731	0.0392	0.038566
72.79	0.034019	0.034723	0.039159	0.038527
72.8	0.034013	0.034714	0.039119	0.038488
72.81	0.034002	0.034704	0.039078	0.038446
72.82	0.033992	0.034696	0.039036	0.038406
72.83	0.033983	0.034687	0.038997	0.038369
72.84	0.033971	0.034677	0.038954	0.038329
72.85	0.033961	0.03467	0.038913	0.038289
72.86	0.033951	0.03466	0.038871	0.038248
72.87	0.033941	0.03465	0.038827	0.038204
72.88	0.033933	0.034642	0.038787	0.038166
72.89	0.033922	0.034629	0.038744	0.038122
72.9	0.03391	0.034616	0.0387	0.038078
72.91	0.033895	0.034605	0.038658	0.038036
72.92	0.033882	0.034595	0.038615	0.037994
72.93	0.033871	0.034583	0.038574	0.037953
72.94	0.033856	0.03457	0.038529	0.037909
72.95	0.033845	0.034558	0.038488	0.037867
72.96	0.033833	0.034543	0.038442	0.037823
72.97	0.033819	0.034529	0.038397	0.037778
72.98	0.03381	0.034519	0.038356	0.037742
72.99	0.033798	0.034507	0.038315	0.037699
73	0.033785	0.034493	0.038272	0.037657
73.01	0.033772	0.034482	0.038231	0.037614
73.02	0.03376	0.034471	0.038187	0.03757
73.03	0.03375	0.034461	0.038146	0.037532
73.04	0.033738	0.034448	0.038102	0.03749
73.05	0.033729	0.034435	0.038058	0.037449
73.06	0.033717	0.034422	0.038015	0.037406
73.07	0.033707	0.034412	0.037972	0.037364
73.08	0.033696	0.034399	0.037929	0.037321
73.09	0.033684	0.034383	0.037883	0.037278
73.1	0.033671	0.034372	0.037838	0.037235
73.11	0.033659	0.034357	0.037793	0.037194
73.12	0.033645	0.034342	0.037749	0.037153
73.13	0.033635	0.034335	0.037709	0.037116
73.14	0.033623	0.034324	0.037666	0.037072
73.15	0.033611	0.034313	0.037622	0.037031
73.16	0.033601	0.034301	0.037582	0.036989
73.17	0.033588	0.03429	0.037539	0.036945
73.18	0.033575	0.034281	0.037495	0.036901
73.19	0.033561	0.034267	0.03745	0.036856
73.2	0.033546	0.034253	0.037405	0.03681
73.21	0.033531	0.034237	0.037358	0.036765
73.22	0.033516	0.034221	0.037313	0.036723
73.23	0.033505	0.034211	0.037272	0.036681
73.24	0.033489	0.034195	0.037228	0.036637
73.25	0.033473	0.034181	0.037183	0.036596
73.26	0.03346	0.034168	0.037138	0.036551
73.27	0.033446	0.034153	0.037094	0.036506
73.28	0.033433	0.034139	0.037052	0.036465
73.29	0.033417	0.03412	0.037005	0.036421
73.3	0.033401	0.034101	0.036959	0.036378
73.31	0.033389	0.034085	0.036915	0.036337
73.32	0.033376	0.034069	0.03687	0.036294
73.33	0.033364	0.034055	0.036827	0.036254
73.34	0.03335	0.034043	0.036782	0.036211
73.35	0.033336	0.034029	0.036738	0.03617
73.36	0.033324	0.034011	0.036693	0.036127
73.37	0.033312	0.033997	0.036647	0.036084
73.38	0.033299	0.033979	0.0366	0.036042
73.39	0.033282	0.033958	0.03655	0.035994
73.4	0.03327	0.033946	0.036505	0.035952
73.41	0.033255	0.033933	0.036462	0.035908
73.42	0.033242	0.033919	0.036415	0.035863
73.43	0.033227	0.033903	0.036366	0.035818
73.44	0.033213	0.033887	0.036317	0.035774
73.45	0.033201	0.033871	0.036271	0.03573
73.46	0.033185	0.033855	0.036224	0.035686
73.47	0.03317	0.03384	0.036178	0.035641
73.48	0.033155	0.033826	0.036136	0.035596
73.49	0.033138	0.033812	0.03609	0.035549
73.5	0.033123	0.033798	0.036044	0.035502
73.51	0.033106	0.033782	0.035996	0.035455
73.52	0.033086	0.033766	0.03595	0.035409
73.53	0.033067	0.033749	0.035903	0.035362
73.54	0.033046	0.033728	0.03585	0.035311
73.55	0.03303	0.033711	0.035803	0.035264
73.56	0.033012	0.033694	0.035755	0.035219
73.57	0.032996	0.033676	0.035705	0.035172
73.58	0.032981	0.033662	0.035659	0.035129
73.59	0.032965	0.033645	0.035609	0.035082
73.6	0.032947	0.033624	0.035559	0.035033
73.61	0.032927	0.033604	0.035509	0.034984
73.62	0.03291	0.033586	0.035458	0.034937
73.63	0.032891	0.033565	0.035408	0.034887
73.64	0.032871	0.033545	0.035356	0.034837
73.65	0.032853	0.033525	0.035304	0.034786
73.66	0.032833	0.033504	0.035254	0.034738
73.67	0.032814	0.033483	0.035204	0.034689
73.68	0.032796	0.033462	0.035154	0.034639
73.69	0.032775	0.03344	0.0351	0.034586
73.7	0.032754	0.033421	0.035047	0.034538
73.71	0.032735	0.033401	0.034995	0.034491
73.72	0.032717	0.033378	0.034942	0.034441
73.73	0.032699	0.033357	0.03489	0.034391
73.74	0.032678	0.033334	0.034835	0.034336
73.75	0.032658	0.033313	0.034781	0.034285
73.76	0.032637	0.033295	0.034732	0.034235
73.77	0.032616	0.033275	0.034679	0.034186
73.78	0.032595	0.033254	0.034625	0.034134
73.79	0.03257	0.033227	0.034567	0.034078
73.8	0.032548	0.033206	0.034512	0.034027
73.81	0.032527	0.033185	0.034457	0.033975
73.82	0.032506	0.033161	0.034402	0.033925
73.83	0.032483	0.033137	0.034347	0.033871
73.84	0.032458	0.033111	0.034289	0.033816
73.85	0.032434	0.033087	0.034234	0.033762
73.86	0.03241	0.033064	0.03418	0.033707
73.87	0.032388	0.03304	0.034124	0.033655
73.88	0.032367	0.033017	0.034067	0.033605
73.89	0.032343	0.032995	0.03401	0.033552
73.9	0.032321	0.03297	0.033952	0.033499
73.91	0.032298	0.032943	0.033895	0.033445
73.92	0.032275	0.032921	0.033836	0.033389
73.93	0.032252	0.032895	0.033778	0.033332
73.94	0.032223	0.032864	0.033714	0.033274
73.95	0.032199	0.032838	0.033655	0.03322
73.96	0.032173	0.032811	0.033596	0.033164
73.97	0.032147	0.032785	0.033536	0.033109
73.98	0.032123	0.032759	0.033478	0.033057
73.99	0.032096	0.032728	0.033417	0.033002
74	0.032072	0.032702	0.033357	0.032948
74.01	0.032047	0.032678	0.033298	0.032895
74.02	0.032023	0.032652	0.033241	0.032838
74.03	0.031999	0.032626	0.033182	0.032782
74.04	0.03197	0.032594	0.033119	0.032724
74.05	0.031944	0.032564	0.033059	0.032667
74.06	0.031918	0.032536	0.032998	0.03261
74.07	0.031891	0.032508	0.032937	0.032554
74.08	0.031864	0.032481	0.032875	0.032497
74.09	0.031838	0.032452	0.032815	0.032436
74.1	0.031809	0.032424	0.032752	0.032378
74.11	0.031782	0.032399	0.032691	0.032319
74.12	0.031753	0.032371	0.032628	0.032261
74.13	0.031722	0.032341	0.032562	0.032201
74.14	0.031691	0.032308	0.032497	0.03214
74.15	0.031664	0.032276	0.032434	0.032079
74.16	0.031635	0.032248	0.032372	0.032019
74.17	0.031606	0.03222	0.032309	0.03196
74.18	0.031571	0.032186	0.032244	0.031897
74.19	0.03154	0.032156	0.032183	0.031837
74.2	0.031511	0.032126	0.032119	0.031775
74.21	0.031481	0.032091	0.032054	0.031715
74.22	0.031451	0.032057	0.031988	0.031656
74.23	0.031418	0.032023	0.031924	0.031597
74.24	0.031388	0.031992	0.031862	0.031539
74.25	0.031355	0.031959	0.031796	0.031477
74.26	0.031326	0.031927	0.03173	0.031416
74.27	0.031296	0.031895	0.031666	0.031355
74.28	0.031262	0.031859	0.031596	0.031294
74.29	0.031229	0.031822	0.031527	0.031234
74.3	0.031198	0.031788	0.031461	0.031175
74.31	0.031168	0.031754	0.031394	0.031116
74.32	0.031138	0.03172	0.031331	0.031054
74.33	0.031106	0.031685	0.031261	0.030989
74.34	0.031075	0.031651	0.031198	0.030928
74.35	0.031044	0.031616	0.031134	0.030867
74.36	0.031014	0.031582	0.031067	0.030806
74.37	0.030982	0.031546	0.031002	0.030742
74.38	0.030947	0.031509	0.030934	0.030677
74.39	0.030914	0.03147	0.030866	0.03061
74.4	0.030881	0.031434	0.030799	0.030546
74.41	0.030848	0.0314	0.030731	0.030485
74.42	0.030816	0.031366	0.030663	0.030421
74.43	0.030782	0.031331	0.030596	0.030358
74.44	0.030751	0.031296	0.030528	0.030294
74.45	0.030718	0.031258	0.03046	0.030231
74.46	0.030684	0.031221	0.030391	0.030168
74.47	0.03065	0.031186	0.030322	0.030104
74.48	0.030616	0.03115	0.030252	0.03004
74.49	0.03058	0.031114	0.030183	0.029977
74.5	0.030547	0.031077	0.030113	0.029912
74.51	0.030516	0.031041	0.030045	0.029848
74.52	0.030483	0.031005	0.029977	0.029782
74.53	0.030448	0.030972	0.029908	0.029719
74.54	0.030413	0.030936	0.02984	0.029656
74.55	0.030378	0.0309	0.029771	0.029594
74.56	0.030345	0.030861	0.029702	0.02953
74.57	0.03031	0.030821	0.029631	0.029464
74.58	0.030278	0.030785	0.029564	0.029398
74.59	0.030244	0.030749	0.029497	0.029337
74.6	0.030211	0.030714	0.02943	0.029271
74.61	0.030179	0.030676	0.029362	0.029207
74.62	0.030143	0.030638	0.029293	0.029144
74.63	0.030105	0.030597	0.029223	0.029078
74.64	0.030072	0.030562	0.029156	0.029016
74.65	0.030034	0.030523	0.029088	0.028951
74.66	0.030001	0.030488	0.02902	0.028888
74.67	0.029967	0.030448	0.028951	0.028825
74.68	0.029929	0.030407	0.028882	0.028757
74.69	0.029891	0.030366	0.028814	0.028689
74.7	0.029856	0.030327	0.028746	0.028624
74.71	0.029817	0.03029	0.028678	0.02856
74.72	0.029781	0.030251	0.02861	0.028496
74.73	0.029742	0.030207	0.028542	0.028429
74.74	0.029706	0.03017	0.028476	0.028363
74.75	0.029673	0.030133	0.028408	0.028295
74.76	0.029637	0.030094	0.028341	0.02823
74.77	0.029601	0.030055	0.028271	0.028166
74.78	0.029565	0.030013	0.028199	0.028096
74.79	0.029529	0.029975	0.028128	0.028029
74.8	0.029492	0.029935	0.028058	0.027961
74.81	0.029455	0.029896	0.027991	0.027893
74.82	0.029419	0.029857	0.027922	0.027827
74.83	0.02938	0.029814	0.027849	0.027757
74.84	0.029342	0.029775	0.027778	0.027691
74.85	0.029307	0.029736	0.027708	0.027623
74.86	0.029272	0.029697	0.027638	0.027558
74.87	0.029234	0.029655	0.027568	0.027492
74.88	0.029192	0.029611	0.027493	0.027422
74.89	0.029154	0.02957	0.027421	0.027358
74.9	0.029114	0.029528	0.027351	0.027293
74.91	0.029078	0.029486	0.027282	0.027226
74.92	0.029041	0.029443	0.027212	0.027157
74.93	0.029005	0.029401	0.027144	0.027088
74.94	0.028972	0.029363	0.027077	0.027024
74.95	0.028931	0.029319	0.027007	0.026957
74.96	0.02889	0.029277	0.026935	0.026892
74.97	0.028851	0.029234	0.026865	0.026823
74.98	0.028813	0.029194	0.026795	0.026757
74.99	0.02878	0.029154	0.026725	0.026691
75	0.02874	0.02911	0.026652	0.026623
75.01	0.028702	0.029068	0.026583	0.026557
75.02	0.028661	0.029027	0.026511	0.026486
75.03	0.028626	0.028986	0.026443	0.026418
75.04	0.028586	0.028943	0.026372	0.026348
75.05	0.028545	0.028899	0.0263	0.026279
75.06	0.028508	0.028857	0.026231	0.026212
75.07	0.028466	0.028811	0.026158	0.026141
75.08	0.028428	0.02877	0.02609	0.026074
75.09	0.02839	0.02873	0.026022	0.026005
75.1	0.028349	0.028685	0.025951	0.025932
75.11	0.028308	0.028642	0.02588	0.025861
75.12	0.028266	0.028599	0.025808	0.025791
75.13	0.028228	0.028556	0.025738	0.025725
75.14	0.02819	0.028514	0.025667	0.025659
75.15	0.028148	0.028469	0.025592	0.025589
75.16	0.028105	0.028424	0.025521	0.025518
75.17	0.028063	0.028382	0.025449	0.025448
75.18	0.028025	0.02834	0.02538	0.025382
75.19	0.027985	0.028299	0.025311	0.025315
75.2	0.027942	0.028254	0.025239	0.025247
75.21	0.027901	0.028211	0.025171	0.02518
75.22	0.027861	0.028168	0.025102	0.025109
75.23	0.027821	0.028126	0.025033	0.025043
75.24	0.02778	0.028079	0.02496	0.024974
75.25	0.027735	0.028035	0.024889	0.024907
75.26	0.027695	0.027991	0.024821	0.024838
75.27	0.027654	0.027948	0.024751	0.024769
75.28	0.027612	0.027902	0.024682	0.0247
75.29	0.027572	0.027859	0.024614	0.02463
75.3	0.027532	0.027816	0.024544	0.024562
75.31	0.027487	0.027771	0.024475	0.024493
75.32	0.027443	0.027725	0.024405	0.024425
75.33	0.027402	0.027681	0.024333	0.024355
75.34	0.027361	0.027636	0.024264	0.024286
75.35	0.02732	0.027592	0.024194	0.024218
75.36	0.027276	0.027545	0.024123	0.02415
75.37	0.027234	0.027502	0.024055	0.024083
75.38	0.027189	0.027457	0.023985	0.024016
75.39	0.027147	0.027412	0.023915	0.023947
75.4	0.027105	0.027366	0.023844	0.023877
75.41	0.027059	0.027319	0.023774	0.023809
75.42	0.027015	0.027274	0.023706	0.023741
75.43	0.026975	0.027233	0.023639	0.023672
75.44	0.026935	0.027189	0.023571	0.023604
75.45	0.026892	0.027141	0.0235	0.023534
75.46	0.026851	0.027097	0.02343	0.023466
75.47	0.026807	0.027052	0.023362	0.023396
75.48	0.026766	0.027011	0.023295	0.023329
75.49	0.026726	0.026967	0.023226	0.023261
75.5	0.02668	0.02692	0.023156	0.023192
75.51	0.026637	0.026873	0.023086	0.023122
75.52	0.026594	0.026826	0.023016	0.023053
75.53	0.026552	0.026782	0.022946	0.022986
75.54	0.02651	0.026738	0.022877	0.022919
75.55	0.026466	0.026692	0.022806	0.022852
75.56	0.02642	0.026644	0.022736	0.022787
75.57	0.026376	0.026596	0.022664	0.022719
75.58	0.026334	0.026551	0.022598	0.022652
75.59	0.02629	0.026505	0.022533	0.022588
75.6	0.026245	0.026457	0.022464	0.022521
75.61	0.026201	0.02641	0.022396	0.022454
75.62	0.026153	0.02636	0.022325	0.022385
75.63	0.026111	0.026316	0.022257	0.022319
75.64	0.026068	0.026272	0.022191	0.022257
75.65	0.026022	0.026225	0.022124	0.022188
75.66	0.025974	0.026178	0.022056	0.022121
75.67	0.025927	0.02613	0.021988	0.02205
75.68	0.025884	0.026086	0.021921	0.021984
75.69	0.025842	0.026039	0.021858	0.021916
75.7	0.025796	0.02599	0.021792	0.021846
75.71	0.02575	0.025943	0.021722	0.021777
75.72	0.025702	0.025895	0.021652	0.02171
75.73	0.025657	0.025851	0.021584	0.021647
75.74	0.025608	0.025801	0.021513	0.02158
75.75	0.025562	0.025753	0.021443	0.021511
75.76	0.025518	0.025707	0.021375	0.021443
75.77	0.025472	0.025658	0.021306	0.021373
75.78	0.025427	0.025608	0.021236	0.021307
75.79	0.025379	0.025558	0.021166	0.02124
75.8	0.025332	0.025511	0.021099	0.021173
75.81	0.025287	0.025463	0.021031	0.021105
75.82	0.025241	0.025415	0.020962	0.021039
75.83	0.025195	0.025368	0.020896	0.020975
75.84	0.025146	0.02532	0.020825	0.020905
75.85	0.025103	0.025274	0.020757	0.020838
75.86	0.025055	0.025225	0.020689	0.020769
75.87	0.025007	0.025175	0.02062	0.0207
75.88	0.02496	0.02513	0.020554	0.020634
75.89	0.02491	0.025077	0.020482	0.020564
75.9	0.024863	0.025029	0.020415	0.020499
75.91	0.024815	0.024979	0.02035	0.020433
75.92	0.024768	0.024928	0.020282	0.020366
75.93	0.024719	0.024878	0.020213	0.020298
75.94	0.024669	0.024827	0.020145	0.020228
75.95	0.024621	0.024779	0.020079	0.020161
75.96	0.024575	0.024731	0.020011	0.020094
75.97	0.024528	0.024682	0.019942	0.020028
75.98	0.024479	0.02463	0.019872	0.01996
75.99	0.024428	0.024578	0.019801	0.019889
76	0.024381	0.024528	0.019734	0.019823
76.01	0.024333	0.024478	0.019665	0.019755
76.02	0.024284	0.024426	0.019595	0.019687
76.03	0.024234	0.024374	0.019527	0.01962
76.04	0.024182	0.024321	0.019459	0.019549
76.05	0.024134	0.024269	0.019394	0.019481
76.06	0.024086	0.024219	0.019326	0.019413
76.07	0.024037	0.024169	0.019258	0.019345
76.08	0.023986	0.024118	0.01919	0.019278
76.09	0.023935	0.024066	0.019119	0.019211
76.1	0.023885	0.024014	0.019051	0.019145
76.11	0.023836	0.023961	0.018985	0.019077
76.12	0.023786	0.023909	0.018915	0.019011
76.13	0.023736	0.023856	0.018849	0.018943
76.14	0.023684	0.023801	0.018782	0.018878
76.15	0.023631	0.023745	0.018712	0.018808
76.16	0.02358	0.023693	0.018646	0.018738
76.17	0.023531	0.02364	0.018577	0.018669
76.18	0.02348	0.023585	0.018508	0.018601
76.19	0.02343	0.023531	0.018438	0.018533
76.2	0.023375	0.023474	0.01837	0.018468
76.21	0.023322	0.023419	0.018303	0.0184
76.22	0.023272	0.023366	0.018233	0.01833
76.23	0.02322	0.02331	0.018161	0.018261
76.24	0.023164	0.023253	0.018091	0.018191
76.25	0.023112	0.0232	0.018024	0.018124
76.26	0.023059	0.023144	0.017956	0.018059
76.27	0.023006	0.023088	0.017886	0.017992
76.28	0.022951	0.023031	0.017817	0.017925
76.29	0.022895	0.022972	0.017745	0.017856
76.3	0.022842	0.022918	0.017676	0.01779
76.31	0.022792	0.022866	0.017609	0.017724
76.32	0.02274	0.022812	0.017541	0.017657
76.33	0.022686	0.022757	0.017472	0.017588
76.34	0.022632	0.0227	0.017402	0.01752
76.35	0.02258	0.022645	0.017334	0.017452
76.36	0.022528	0.022592	0.017266	0.017384
76.37	0.022478	0.022539	0.017199	0.017314
76.38	0.022424	0.022483	0.017132	0.017247
76.39	0.022369	0.022427	0.017062	0.017177
76.4	0.022316	0.022374	0.016993	0.017107
76.41	0.022263	0.022319	0.016926	0.01704
76.42	0.022213	0.022267	0.016858	0.016973
76.43	0.022161	0.022212	0.016792	0.016906
76.44	0.022105	0.022152	0.016724	0.016836
76.45	0.022052	0.022096	0.016655	0.016769
76.46	0.022001	0.02204	0.016588	0.016704
76.47	0.021949	0.021984	0.016521	0.016641
76.48	0.021897	0.021927	0.016454	0.016574
76.49	0.021841	0.021869	0.016386	0.016508
76.5	0.021792	0.021817	0.016318	0.016444
76.51	0.021738	0.021761	0.01625	0.016379
76.52	0.021686	0.021706	0.016184	0.016312
76.53	0.021634	0.02165	0.016119	0.016245
76.54	0.02158	0.021592	0.016052	0.016176
76.55	0.021528	0.021538	0.015988	0.016111
76.56	0.021475	0.021483	0.015923	0.016047
76.57	0.021421	0.021427	0.015859	0.015984
76.58	0.021368	0.021373	0.015796	0.015919
76.59	0.021315	0.021318	0.015733	0.015854
76.6	0.021261	0.021261	0.015668	0.015788
76.61	0.021206	0.021205	0.015602	0.015721
76.62	0.021153	0.02115	0.015536	0.015656
76.63	0.021098	0.02109	0.015468	0.015589
76.64	0.021045	0.021032	0.015402	0.015524
76.65	0.020988	0.020972	0.015336	0.01546
76.66	0.020934	0.020913	0.015273	0.015398
76.67	0.020882	0.020859	0.01521	0.015336
76.68	0.020829	0.020801	0.015144	0.015272
76.69	0.020776	0.020744	0.015082	0.015211
76.7	0.020723	0.020688	0.015017	0.015149
76.71	0.020671	0.020632	0.014954	0.015086
76.72	0.020619	0.020578	0.014887	0.015023
76.73	0.020564	0.020522	0.014822	0.014958
76.74	0.020512	0.020467	0.01476	0.014897
76.75	0.020457	0.020409	0.014693	0.014835
76.76	0.020402	0.020351	0.014633	0.014774
76.77	0.020346	0.020292	0.014572	0.014713
76.78	0.020292	0.020236	0.014512	0.014651
76.79	0.020237	0.020178	0.014452	0.014591
76.8	0.020181	0.020121	0.014389	0.01453
76.81	0.020127	0.020065	0.014326	0.014469
76.82	0.020071	0.020007	0.014264	0.014408
76.83	0.020016	0.01995	0.014203	0.014348
76.84	0.019964	0.019896	0.014141	0.01429
76.85	0.019911	0.019842	0.01408	0.014231
76.86	0.019857	0.019787	0.014017	0.014171
76.87	0.019801	0.019729	0.013954	0.01411
76.88	0.019747	0.019671	0.013892	0.014052
76.89	0.019695	0.019616	0.013832	0.013993
76.9	0.019639	0.019557	0.013772	0.013934
76.91	0.019583	0.0195	0.013711	0.013876
76.92	0.019528	0.019445	0.013649	0.013815
76.93	0.019473	0.019388	0.01359	0.013757
76.94	0.019419	0.019333	0.01353	0.013698
76.95	0.019366	0.01928	0.013471	0.01364
76.96	0.019314	0.019227	0.013413	0.013585
76.97	0.019258	0.01917	0.013352	0.013526
76.98	0.019202	0.019113	0.013293	0.013466
76.99	0.019149	0.019061	0.013235	0.013409
77	0.019094	0.019005	0.013174	0.013347
77.01	0.019044	0.018953	0.013117	0.013291
77.02	0.018988	0.018897	0.013056	0.013234
77.03	0.018931	0.01884	0.012999	0.013178
77.04	0.018879	0.018786	0.012943	0.013124
77.05	0.018826	0.018729	0.012884	0.013069
77.06	0.018773	0.018676	0.012825	0.013013
77.07	0.018718	0.018621	0.012768	0.012953
77.08	0.018664	0.018565	0.012709	0.012894
77.09	0.018611	0.018511	0.012652	0.012836
77.1	0.018557	0.018455	0.012596	0.012778
77.11	0.018501	0.018398	0.012541	0.012722
77.12	0.018443	0.018338	0.012483	0.012665
77.13	0.018388	0.018281	0.012426	0.01261
77.14	0.018337	0.018227	0.012373	0.012556
77.15	0.018279	0.018169	0.012318	0.012501
77.16	0.018223	0.018114	0.012263	0.012445
77.17	0.018166	0.018055	0.012207	0.012391
77.18	0.01811	0.017999	0.01215	0.012336
77.19	0.018059	0.017946	0.012093	0.01228
77.2	0.018004	0.017889	0.012038	0.012227
77.21	0.01795	0.017832	0.011981	0.012173
77.22	0.017893	0.017773	0.011926	0.01212
77.23	0.017836	0.017715	0.011872	0.012067
77.24	0.017782	0.017661	0.011815	0.012014
77.25	0.017728	0.017606	0.011761	0.01196
77.26	0.017671	0.01755	0.011705	0.011903
77.27	0.017618	0.017497	0.01165	0.011847
77.28	0.017564	0.017443	0.011595	0.011793
77.29	0.017511	0.017391	0.011542	0.011742
77.3	0.017455	0.017334	0.011486	0.011685
77.31	0.017398	0.017276	0.011433	0.011631
77.32	0.017343	0.01722	0.01138	0.011578
77.33	0.017287	0.017162	0.011326	0.011526
77.34	0.017231	0.017108	0.011275	0.011476
77.35	0.017175	0.017052	0.011222	0.011425
77.36	0.017122	0.016997	0.011171	0.011372
77.37	0.017068	0.016942	0.011118	0.011319
77.38	0.01701	0.016884	0.011063	0.011264
77.39	0.016956	0.016829	0.011011	0.011214
77.4	0.016901	0.016773	0.010957	0.011162
77.41	0.016849	0.016719	0.010907	0.011113
77.42	0.016793	0.016661	0.010859	0.011063
77.43	0.016739	0.016608	0.010809	0.011012
77.44	0.016685	0.016554	0.010761	0.010964
77.45	0.016633	0.016503	0.010713	0.010916
77.46	0.01658	0.016452	0.010664	0.010867
77.47	0.016526	0.016399	0.010612	0.010816
77.48	0.01647	0.016343	0.010563	0.010766
77.49	0.016415	0.01629	0.010514	0.010716
77.5	0.01636	0.016235	0.010462	0.010664
77.51	0.016305	0.01618	0.010413	0.010614
77.52	0.016249	0.016124	0.010363	0.010564
77.53	0.016195	0.016069	0.010317	0.010516
77.54	0.016142	0.016015	0.010271	0.01047
77.55	0.016088	0.015961	0.010224	0.010421
77.56	0.016037	0.01591	0.010174	0.010372
77.57	0.015985	0.015858	0.010123	0.010321
77.58	0.015934	0.015806	0.010073	0.010272
77.59	0.015883	0.015754	0.010022	0.010224
77.6	0.015834	0.015704	0.009975	0.010174
77.61	0.015785	0.015653	0.00993	0.010127
77.62	0.015732	0.015599	0.009883	0.010081
77.63	0.015681	0.015546	0.009836	0.010032
77.64	0.01563	0.015494	0.009788	0.009982
77.65	0.015574	0.015437	0.009739	0.009931
77.66	0.01552	0.015381	0.009692	0.009885
77.67	0.015467	0.015327	0.009647	0.00984
77.68	0.015413	0.015273	0.009604	0.009794
77.69	0.015359	0.015219	0.009559	0.009745
77.7	0.015306	0.015164	0.009513	0.009697
77.71	0.015257	0.015113	0.009468	0.00965
77.72	0.015205	0.01506	0.009423	0.009603
77.73	0.015155	0.015008	0.009377	0.009558
77.74	0.015104	0.014956	0.009329	0.00951
77.75	0.015051	0.014902	0.009284	0.009463
77.76	0.014996	0.014845	0.009237	0.009414
77.77	0.014943	0.014791	0.009191	0.009367
77.78	0.014894	0.014741	0.009148	0.009324
77.79	0.014841	0.014686	0.009105	0.00928
77.8	0.014791	0.014634	0.00906	0.009234
77.81	0.014741	0.014583	0.009016	0.009191
77.82	0.01469	0.01453	0.008971	0.009144
77.83	0.01464	0.014478	0.008928	0.0091
77.84	0.01459	0.014427	0.008884	0.009053
77.85	0.014538	0.014374	0.00884	0.009005
77.86	0.014485	0.014322	0.008797	0.008958
77.87	0.014432	0.014267	0.008754	0.008914
77.88	0.014383	0.014216	0.008713	0.008872
77.89	0.014332	0.014165	0.008673	0.008832
77.9	0.014282	0.014115	0.008632	0.008792
77.91	0.014232	0.014064	0.008589	0.00875
77.92	0.014184	0.014015	0.008545	0.008705
77.93	0.014138	0.013967	0.008506	0.008664
77.94	0.014085	0.013915	0.008464	0.008621
77.95	0.014034	0.013864	0.008421	0.008578
77.96	0.013986	0.013813	0.008381	0.008537
77.97	0.013937	0.013762	0.00834	0.008496
77.98	0.013888	0.013712	0.0083	0.008454
77.99	0.013836	0.01366	0.008263	0.008415
78	0.013783	0.013606	0.008223	0.008373
78.01	0.013733	0.013556	0.008184	0.008332
78.02	0.013684	0.013507	0.008145	0.008291
78.03	0.013634	0.013457	0.008102	0.008246
78.04	0.013584	0.013407	0.008061	0.008204
78.05	0.013533	0.013353	0.008021	0.008162
78.06	0.013486	0.013305	0.007983	0.008124
78.07	0.013433	0.013252	0.007945	0.008084
78.08	0.013382	0.0132	0.007907	0.008044
78.09	0.01333	0.013147	0.007867	0.008001
78.1	0.013278	0.013094	0.007828	0.00796
78.11	0.013231	0.013047	0.00779	0.007922
78.12	0.013181	0.012997	0.007751	0.007883
78.13	0.013134	0.012949	0.007713	0.007843
78.14	0.013085	0.0129	0.007674	0.007804
78.15	0.013036	0.01285	0.007632	0.007761
78.16	0.012988	0.012801	0.007594	0.007722
78.17	0.012939	0.012751	0.007554	0.007683
78.18	0.012892	0.012704	0.007517	0.007647
78.19	0.012844	0.012656	0.007478	0.007607
78.2	0.012796	0.012608	0.007441	0.007568
78.21	0.012745	0.012557	0.007402	0.007528
78.22	0.012697	0.012509	0.007364	0.007489
78.23	0.012648	0.012459	0.007325	0.00745
78.24	0.012599	0.012408	0.007286	0.007411
78.25	0.01255	0.012358	0.007246	0.00737
78.26	0.0125	0.012307	0.007207	0.007329
78.27	0.01245	0.012255	0.007171	0.007291
78.28	0.012403	0.012207	0.007134	0.007252
78.29	0.012356	0.012158	0.007096	0.007214
78.3	0.012309	0.01211	0.007062	0.007178
78.31	0.012261	0.012062	0.007027	0.007144
78.32	0.012215	0.012014	0.006991	0.007106
78.33	0.01217	0.011968	0.006955	0.007072
78.34	0.012121	0.011919	0.006917	0.007034
78.35	0.012074	0.011871	0.006881	0.006998
78.36	0.012026	0.011822	0.006844	0.00696
78.37	0.011978	0.011773	0.006812	0.006927
78.38	0.011929	0.011724	0.006778	0.006892
78.39	0.011879	0.011674	0.006745	0.006857
78.4	0.011828	0.011623	0.00671	0.006821
78.41	0.011775	0.011572	0.006673	0.006784
78.42	0.011724	0.011523	0.006636	0.006746
78.43	0.011675	0.011475	0.006598	0.006708
78.44	0.011626	0.011426	0.006564	0.006673
78.45	0.01158	0.011379	0.00653	0.006639
78.46	0.011535	0.011335	0.006498	0.006605
78.47	0.011488	0.011288	0.006463	0.006568
78.48	0.011442	0.011243	0.006427	0.006531
78.49	0.011396	0.011197	0.006391	0.006495
78.5	0.011352	0.011152	0.006355	0.006461
78.51	0.011305	0.011106	0.006321	0.006428
78.52	0.011258	0.011059	0.006288	0.006395
78.53	0.01121	0.011013	0.006255	0.00636
78.54	0.011161	0.010964	0.006224	0.006326
78.55	0.011116	0.010918	0.006192	0.006294
78.56	0.011071	0.010873	0.006159	0.006262
78.57	0.011027	0.01083	0.006128	0.006231
78.58	0.010978	0.010781	0.006095	0.006198
78.59	0.010929	0.010733	0.006062	0.006163
78.6	0.010884	0.010688	0.00603	0.006131
78.61	0.010834	0.010638	0.005999	0.006098
78.62	0.010784	0.010591	0.005969	0.006069
78.63	0.010738	0.010546	0.005938	0.006037
78.64	0.010692	0.010499	0.005907	0.006006
78.65	0.010644	0.010452	0.005878	0.005977
78.66	0.010596	0.010404	0.005847	0.005948
78.67	0.010552	0.010359	0.005816	0.005918
78.68	0.010505	0.010312	0.005784	0.005885
78.69	0.010458	0.010267	0.005752	0.005852
78.7	0.010411	0.010219	0.005719	0.005818
78.71	0.010366	0.010174	0.005686	0.005784
78.72	0.01032	0.010129	0.005657	0.005754
78.73	0.010272	0.010081	0.005626	0.005723
78.74	0.010226	0.010035	0.005594	0.005692
78.75	0.010184	0.009992	0.005565	0.005661
78.76	0.01014	0.00995	0.005536	0.00563
78.77	0.010095	0.009907	0.005505	0.0056
78.78	0.010049	0.009862	0.005475	0.005569
78.79	0.010004	0.009816	0.005443	0.005538
78.8	0.009961	0.009774	0.005414	0.005509
78.81	0.009916	0.009731	0.005386	0.005482
78.82	0.009871	0.009687	0.005356	0.005451
78.83	0.009828	0.009644	0.005329	0.005423
78.84	0.009785	0.009601	0.005303	0.005396
78.85	0.009741	0.009559	0.005276	0.005369
78.86	0.009698	0.009516	0.005247	0.005339
78.87	0.009652	0.00947	0.005218	0.00531
78.88	0.009609	0.009426	0.00519	0.005283
78.89	0.009566	0.009383	0.00516	0.005255
78.9	0.009525	0.009341	0.005133	0.00523
78.91	0.009482	0.009298	0.005107	0.005203
78.92	0.00944	0.009254	0.005081	0.005176
78.93	0.009396	0.009211	0.005054	0.005148
78.94	0.009352	0.009167	0.005026	0.005119
78.95	0.009309	0.009123	0.005002	0.005094
78.96	0.009265	0.00908	0.004974	0.005066
78.97	0.009221	0.009037	0.004946	0.005037
78.98	0.009176	0.008992	0.004919	0.00501
78.99	0.009131	0.008948	0.004892	0.004982
79	0.009088	0.008907	0.004867	0.004957
79.01	0.009047	0.008864	0.004841	0.00493
79.02	0.009007	0.008824	0.004816	0.004905
79.03	0.008963	0.008782	0.004789	0.004878
79.04	0.008922	0.008742	0.004765	0.004852
79.05	0.008877	0.008701	0.004741	0.004829
79.06	0.008836	0.008661	0.004716	0.004804
79.07	0.008793	0.008619	0.004691	0.00478
79.08	0.008751	0.00858	0.004666	0.004755
79.09	0.008707	0.008538	0.004643	0.00473
79.1	0.008664	0.008496	0.004618	0.004705
79.11	0.008623	0.008456	0.004589	0.004676
79.12	0.008582	0.008414	0.004564	0.004651
79.13	0.00854	0.008375	0.00454	0.004624
79.14	0.008496	0.008333	0.004514	0.004596
79.15	0.008455	0.008292	0.004489	0.004569
79.16	0.008413	0.008251	0.004463	0.004544
79.17	0.00837	0.008209	0.004439	0.004517
79.18	0.008327	0.008168	0.004412	0.00449
79.19	0.008286	0.008127	0.004388	0.004465
79.2	0.008247	0.008087	0.004364	0.004441
79.21	0.008209	0.008049	0.004342	0.004419
79.22	0.008173	0.00801	0.004321	0.004396
79.23	0.008134	0.00797	0.004301	0.004376
79.24	0.008095	0.00793	0.004281	0.004355
79.25	0.008055	0.00789	0.004258	0.004332
79.26	0.008013	0.007849	0.004234	0.004309
79.27	0.007974	0.007809	0.004212	0.004285
79.28	0.007934	0.00777	0.004189	0.004262
79.29	0.007894	0.007731	0.004169	0.004243
79.3	0.007855	0.007693	0.00415	0.004222
79.31	0.007817	0.007655	0.00413	0.0042
79.32	0.007777	0.007618	0.004108	0.004176
79.33	0.007737	0.007578	0.004083	0.004152
79.34	0.007701	0.007541	0.00406	0.00413
79.35	0.007663	0.007503	0.004038	0.004108
79.36	0.007624	0.007464	0.004019	0.004087
79.37	0.007584	0.007426	0.003998	0.004066
79.38	0.007546	0.007388	0.003977	0.004045
79.39	0.007511	0.007352	0.003955	0.004021
79.4	0.007475	0.007316	0.003936	0.004001
79.41	0.007441	0.007283	0.003914	0.00398
79.42	0.007405	0.007248	0.003892	0.003957
79.43	0.00737	0.007211	0.003871	0.003934
79.44	0.00733	0.007173	0.003849	0.003911
79.45	0.007294	0.007138	0.003827	0.003889
79.46	0.00726	0.007106	0.003807	0.003868
79.47	0.007226	0.007072	0.003786	0.003845
79.48	0.00719	0.007037	0.003765	0.003823
79.49	0.007156	0.007005	0.003747	0.003806
79.5	0.007121	0.006971	0.003727	0.003786
79.51	0.007088	0.006938	0.003711	0.003769
79.52	0.007052	0.006902	0.003693	0.003751
79.53	0.007018	0.006869	0.003673	0.00373
79.54	0.006985	0.006837	0.003654	0.00371
79.55	0.006948	0.006801	0.003633	0.003688
79.56	0.00691	0.006765	0.003613	0.00367
79.57	0.006872	0.006729	0.003592	0.003648
79.58	0.006837	0.006693	0.003573	0.003627
79.59	0.006805	0.006662	0.003554	0.003608
79.6	0.00677	0.006628	0.003535	0.003589
79.61	0.006735	0.006594	0.003513	0.003567
79.62	0.006701	0.00656	0.003493	0.003546
79.63	0.006667	0.006525	0.003474	0.003526
79.64	0.006631	0.006488	0.003454	0.003508
79.65	0.006596	0.006455	0.003434	0.003487
79.66	0.006561	0.006421	0.003415	0.003466
79.67	0.006531	0.006389	0.003398	0.003448
79.68	0.006497	0.006357	0.003379	0.003428
79.69	0.006465	0.006328	0.003362	0.003411
79.7	0.006431	0.006297	0.003345	0.003392
79.71	0.006396	0.006264	0.003326	0.003372
79.72	0.006362	0.006231	0.003307	0.003352
79.73	0.006327	0.006197	0.003285	0.003331
79.74	0.006298	0.006168	0.003269	0.003314
79.75	0.006267	0.006137	0.00325	0.003295
79.76	0.006234	0.006107	0.003232	0.003276
79.77	0.006201	0.006076	0.003219	0.003261
79.78	0.00617	0.006046	0.003201	0.003243
79.79	0.00614	0.006017	0.003186	0.003227
79.8	0.006109	0.005984	0.003169	0.003209
79.81	0.006077	0.005953	0.003152	0.003191
79.82	0.006043	0.00592	0.003133	0.003174
79.83	0.006013	0.005889	0.003117	0.003157
79.84	0.005983	0.005859	0.0031	0.003139
79.85	0.005953	0.005828	0.003084	0.003122
79.86	0.005924	0.005798	0.003068	0.003105
79.87	0.005894	0.005767	0.003052	0.003089
79.88	0.005865	0.005737	0.003037	0.003073
79.89	0.005837	0.005708	0.00302	0.003057
79.9	0.005806	0.005677	0.003002	0.003038
79.91	0.005777	0.005648	0.002987	0.003024
79.92	0.005747	0.005619	0.002972	0.003008
79.93	0.005716	0.005589	0.002954	0.00299
79.94	0.005686	0.005559	0.002939	0.002976
79.95	0.005657	0.00553	0.002925	0.002961
79.96	0.005628	0.005502	0.002912	0.002949
[truncated: 1,014 more rows]

## Sheet: Table S16
Table S16. Source data for Figs. S7B-C.
B
Melting temperatures of the stem structures testing all structured UMI designs and reference UMI.
UMI design	BRAF_A	CTNNB1	TP53_A	TP53_B	TP53_D	TP53_E
Reference	71.285	71.745	72.245	71.865	71.495	71.285
I	71.205	71.8	72.075	71.755	71.77	71.165
II	70.615	71.885	71.9	71.805	71.785	71.12
III	69.935	71.255	70.58	70.66	70.435	69.875
IV	69.6	70.03	69.905	70.35	70.35	70.325
V	69.63	70.36	70.245	69.99	70.3	70.065
VI	70.405	71.445	71.27	70.62	71.355	70.7
VII	70.275	71.32	71.21	70.6	71.115	70.52
VIII	70.27	71.49	71.48	70.91	70.59	70.86
IX	70.09	70.975	70.985	70.675	70.46	70.22
X	69.755	70.51	70.57	70.46	70.31	69.775
XI	69.975	70.71	70.56	70.575	70.43	70.07
XII	70.285	71.355	71.625	70.925	70.545	70.65
XIII	70.535	71.485	71.845	71.235	70.77	70.665
XIV	70.005	70.88	71.42	70.555	70.5	70.175
XV	69.8	70.62	70.495	70.325	70.425	69.875
XVI	69.675	70.22	70.07	70.25	70.415	70.11
XVII	69.82	70.415	70.78	70.32	70.315	69.795
XVIII	69.475	69.97	70.49	70.09	69.905	69.555
XIX	71.965	72.395	73.75	72.415	72.495	71.96
C
Mean melting temperature versus length of each UMI design.
UMI design	Length (base pairs)	Mean melting temperature (°C)
Reference	12	71.6533
I	12	71.6283
II	14	71.5183
III	21	70.4567
IV	21	70.0933
V	24	70.0983
VI	24	70.9658
VII	24	70.84
VIII	15	70.9333
IX	17	70.5675
X	19	70.23
XI	18	70.3867
XII	15	70.8975
XIII	14	71.0892
XIV	17	70.5892
XV	19	70.2567
XVI	18	70.1233
XVII	19	70.2408
XVIII	23	69.9142
XIX	17	72.4967

## Sheet: Table S17
Table S17. Source data for Fig. S8.
	Reference UMI					UMI design X
Assay	-ΔG homo-dimer of forward primer	-ΔG homo-dimer of reverse primer	-ΔG hetero-dimer of forward and reverse primers	ΔCq (NTC-PTC)	Melting temperature (°C)	-ΔG homo-dimer of forward primer	-ΔG homo-dimer of reverse primer	-ΔG hetero-dimer of forward and reverse primers	ΔCq (NTC-PTC)	Melting temperature (°C)
ARID2	4.48	5.21	4.58	5.15	71.525	4.48	5.21	4.58	6.34	70.675
CDKN2A	7.05	0	0	2.27	71.44	7.05	0	0	7.32	69.985
CNOT9	5.81	5.38	5.58	4.91	70.52	5.81	5.38	5.58	12.46	68.95
CYSLTR2	11.23	0	4.51	1.59	71.555	11.23	0	4.51	6.15	70.325
EZH2	4.01	5.21	5.25	5.23	71.445	4.01	5.21	5.25	8.8	70.35
FBXW7_A	5.21	5.21	5.21	1.08	71.67	5.21	5.21	5.21	5.01	70.58
FBXW7_B	3.64	4.64	4.28	3.57	71.68	3.64	4.64	4.28	8.11	70.35
GNA11_A	0	7.91	5.38	2.99	71.835	0	7.91	5.38	6.33	70.435
GNA11_B	4.11	4.11	3.24	3.9	72.34	4.11	4.11	3.24	4.39	71.13
GNAQ_A	4.84	3.95	3.87	2.25	72.275	4.84	3.95	3.87	10.38	70.93
GNAQ_B	0	5.21	6.38	3.06	72.44	0	5.21	6.38	9.53	71.31
HRAS	4.95	6.95	6.45	3.76	71.475	4.95	6.95	6.45	3.63	70.1
IDH1_A	3.64	3.87	6.42	7.23	71.655	3.64	3.87	6.42	5.96	70.36
IDH2_B	7.12	5.21	6.65	2.64	71.835	7.12	5.21	6.65	5.68	70.675
MEK1_A	8.22	0	2.97	8.06	71.255	8.22	0	2.97	8.29	69.84
MEK1_B	0	9.12	3.98	6.1	71.47	0	9.12	3.98	9.12	70.175
MEK1_C	6.95	0	4.81	2.83	71.4	6.95	0	4.81	6.37	70.08
MEK1_D	0	3.37	3.34	4.57	71.685	0	3.37	3.34	7.3	70.675
NF1	5.05	3.88	0	5.7	71.495	5.05	3.88	0	9.53	70.095
PLCB4	5.28	0	4.24	3.95	71.42	5.28	0	4.24	7.98	69.725
PPP6C	6.68	5.21	5.21	6.14	71.55	6.68	5.21	5.21	3.27	70.275
RAC1	9.06	5.28	7.49	3.36	71.91	9.06	5.28	7.49	5.37	71.04
SF3B1_A	3.64	1.84	5.58	3.64	71.515	3.64	1.84	5.58	7.77	69.95
SF3B1_B	4.95	3.64	4.01	1.38	71.715	4.95	3.64	4.01	11.04	70.47
SF3B1_C	4.28	0	0	0.73	71.615	4.28	0	0	6.24	70.02
SF3B1_D	9.49	4.01	5.85	1.89	71.815	9.49	4.01	5.85	3.25	70.585
SF3B1_E	3.61	6.85	6.88	1.12	71.665	3.61	6.85	6.88	2.7	70.78
SF3B1_F	0	3.21	3.84	1.86	71.82	0	3.21	3.84	5.71	70.755
STK19	8.05	4.01	3.6	3.57	72.28	8.05	4.01	3.6	5.51	71.265
TP53_C	4.64	5.21	4.64	5.24	71.47	4.64	5.21	4.64	6.35	70.62
WT1	5.51	3.6	4.64	5.72	71.59	5.51	3.6	4.64	4.83	70.805
Zero values represent no predicted homo- or hetero-dimers

## Sheet: Table S18
Table S18. Source data for Fig. S9.
	Reference UMI				UMI design X
	Fraction of specific product in capillary electrophoresis (%)	Δ Cq (PTC-NTC)	Mean Cq value (PTC)	Number of detected molecules in 3-plex	Fraction of specific product in capillary electrophoresis (%)	Δ Cq (PTC-NTC)	Mean Cq value (PTC)	Number of detected molecules in 3-plex
CDKN2A	25.6	-2.27	27.1	966	55.6	-7.32	27.65	1147.33
PPP6C	43.6	-6.14	26.93	1522	9.4	-3.27	26.27	1405.83
HRAS	29.5	-3.76	28.12	731.667	33.6	-3.63	28.01	690.833
MEK1_A	63.8	-8.06	25.53	2088.33	61.4	-8.29	25.5	2330.5
MEK1_B	59.7	-6.1	26.08	3741.17	78.3	-9.12	25.68	3538
MEK1_C	49.9	-2.83	25.89	2660.33	80.1	-6.37	25.84	2930.67
MEK1_D	59	-4.57	25.48	2838.17	75.2	-7.3	25.5	3149.83
GNA11_A	39	-2.99	26.62	1124.83	61.4	-6.33	26.52	1368
GNA11_B	48.6	-3.9	26.65	1452.83	68.5	-4.39	26.81	1502.33
GNAQ_A	68.4	-2.25	25.6	2674.17	84.6	-10.38	25.73	2744
GNAQ_B	68.6	-3.06	25.84	1628.33	81.4	-9.53	25.76	1800.83
CYSLTR2	52.9	-1.59	24.96	2093.33	80.3	-6.15	25.37	2275.33
TP53_C	69.4	-5.24	25.73	2901	80.9	-6.35	25.75	2876.33
WT1	28.5	-5.72	25.8	2655.67	78.5	-4.83	25.84	3053.5
STK19	25	-3.57	26.49	1844.67	35.3	-5.51	26.08	2266.92
IDH1_A	72.7	-7.23	25.9	2369.67	83.5	-5.96	25.64	2367.5
IDH2_B	56.4	-2.64	26.07	2746.83	84.8	-5.68	25.79	2714.67
EZH2	61	-5.23	25.69	2056.83	85.4	-8.8	25.7	2163.5
FBXW7_B	58	-3.57	26.42	878.333	80.4	-8.11	26.06	960.833
FBXW7_A	27.6	-1.08	25.4	1587.67	82.8	-5.01	26.69	1975.83
CNOT9	57.7	-4.91	26	3026.5	73.1	-12.46	25.66	3043.5
ARID2	70.4	-5.15	26.46	1917.83	79.8	-6.34	26.25	1803.83
PLCB4	54.5	-3.95	25.65	3419.33	82.9	-7.98	25.54	4043.67
SF3B1_C	24	-0.73	25.52	1256.17	51.5	-6.24	26.36	1487.67
SF3B1_F	50.8	-1.86	25.86	2169.17	39.5	-5.71	25.58	2479.17
SF3B1_E	49.3	-1.12	26.01	1368.33	78.1	-2.7	26.24	1522.83
SF3B1_B	47.6	-1.38	25.45	2121.83	85.6	-11.04	25.37	2201
RAC1	79.2	-3.36	26.51	1853	82.5	-5.37	26.1	1917.5
NF1	83	-5.7	25.47	3822.17	89.3	-9.53	25.15	3653.25
NRAS	54.7	-6.01	25.62	3364.25	59.2	-6.96	25.2	3915.5

## Sheet: Table S19
Table S19. Source data for Fig. S10.
Number of detected molecules is shown for all individual assays.
	ARID2	CYSLTR2	GNA11_A	GNA11_B	GNAQ_A	IDH1_A	IDH2_B	MEK1_C	MEK1_D	MEK1_A	MEK1_B	NF1	NRAS	STK19	TP53_E	WT1
Reference UMI	2248.5	2874.33	1993.67	2646	2796	2744	3169.83	3058.5	2800.5	2898	3641.17	4658.5	4955.58	3722.83	2775	3743.33
UMI design X	2658.17	3380.67	1954.67	2015.83	3549.83	3061	3662.67	3474.5	3633	2930	4274.83	5678.67	5233.33	3133.33	3613.5	3690.67

## Sheet: Table S20
Table S20. Source data for Fig. S11.
	Reference UMI					Structured UMI X
	Fraction of specific product in capillary electrophoresis (%)	Δ Cq (PTC-NTC)	Mean Cq value (PTC)	Number of detected molecules in 18-plex	Number of detected molecules in 3-plex	Fraction of specific product in capillary electrophoresis (%)	Δ Cq (PTC-NTC)	Mean Cq value (PTC)	Number of detected molecules in 18-plex	Number of detected molecules in 3-plex
MEK1_A	63.8	-8.06	25.53	2898	2088.33	61.4	-8.29	25.5	2930	2330.5
MEK1_B	59.7	-6.1	26.08	3641.17	3741.17	78.3	-9.12	25.68	4274.83	3538
MEK1_C	49.9	-2.83	25.89	3058.5	2660.33	80.1	-6.37	25.84	3474.5	2930.67
MEK1_D	59	-4.57	25.48	2800.5	2838.17	75.2	-7.3	25.5	3633	3149.83
GNA11_A	39	-2.99	26.62	1993.67	1124.83	61.4	-6.33	26.52	1954.67	1368
GNA11_B	48.6	-3.9	26.65	2646	1452.83	68.5	-4.39	26.81	2015.83	1502.33
GNAQ_A	68.4	-2.25	25.6	2796	2674.17	84.6	-10.38	25.73	3549.83	2744
CYSLTR2	52.9	-1.59	24.96	2874.33	2093.33	80.3	-6.15	25.37	3380.67	2275.33
WT1	28.5	-5.72	25.8	3743.33	2655.67	78.5	-4.83	25.84	3690.67	3053.5
STK19	25	-3.57	26.49	3722.83	1844.67	35.3	-5.51	26.08	3133.33	2266.92
IDH1_A	72.7	-7.23	25.9	2744	2369.67	83.5	-5.96	25.64	3061	2367.5
IDH2_B	56.4	-2.64	26.07	3169.83	2746.83	84.8	-5.68	25.79	3662.67	2714.67
ARID2	70.4	-5.15	26.46	2248.5	1917.83	79.8	-6.34	26.25	2658.17	1803.83
NF1	83	-5.7	25.47	4658.5	3822.17	89.3	-9.53	25.15	5678.67	3653.25
NRAS	54.7	-6.01	25.62	4955.58	3364.25	59.2	-6.96	25.2	5233.33	3915.5
TP53_E	NA	NA	NA	2775	3660.5	NA	NA	NA	3613.5	4067.5

[truncated: 9 more sheets: Table S21, Table S22, Table S23, Table S24, Table S25, Table S26, Table S27, Table S28, Table S29]
